# Supplementary material for: Large-Scale Multi-Omics Studies Provide New Insights into Blood Pressure Regulation
Source: Int J Mol Sci. 2022 Jul 8;23(14):7557. doi: 10.3390/ijms23147557 (PMC9323755; doi:10.3390/ijms23147557)
Supplement: Supplementary file 1 [file ijms-23-07557-s001.zip]

Archive with 2 entries (2 files):
- ijms-1782779-supplementary_final.pdf
- ijms-1782779-supplementary_Revised.xlsx
