# Supplementary material for: Large-Scale Multi-Omics Studies Provide New Insights into Blood Pressure Regulation
Source: Int J Mol Sci. 2022 Jul 8;23(14):7557. doi: 10.3390/ijms23147557 (PMC9323755; doi:10.3390/ijms23147557)
Supplement: Supplementary file 1 [file ijms-23-07557-s001.zip › ijms-1782779-supplementary_Revised.xlsx]

## Sheet: Ref
		Contents
		Supplementary Table S1. The results of in silico sequencing and in silico pleiotropy analysis of 901 BP GWAS loci
		Supplementary Table S2. Functional predictions of nonsynonymus variants from in silico sequencing using Ensembl variant effect predictor.
		Supplementary Table S3. Seven loci which simultaneously show associations with all four molecular layers.
		Supplementary Table S4a. MetaXcan results of SBP analysis using DGN whole blood transcriptome data.
		Supplementary Table S4b. MetaXcan results of DBP analysis using DGN whole blood transcriptome data.
		Supplementary Table S4c. MetaXcan results of PP analysis using DGN whole blood transcriptome data.
		Supplementary Table S5a. SMR results of SBP GWAS using eQTLGen dataset of whole blood eQTLs.
		Supplementary Table S5b. SMR results of DBP GWAS using eQTLGen dataset of whole blood eQTLs.
		Supplementary Table S5c. SMR results of PP GWAS using eQTLGen dataset of whole blood eQTLs.
		Supplementary Table S6a. DEPICT significant (FDR ≤ 0.01) gene prioritization results using SBP GWAS summary statistics.
		Supplementary Table S6b. DEPICT significant (FDR ≤ 0.01) gene prioritization results using DBP GWAS summary statistics.
		Supplementary Table S6c. DEPICT significant (FDR ≤ 0.01) gene prioritization results using PP GWAS summary statistics.
		Supplementary Table S7. DEPICT significant (FDR < 0.01) tissue enrichment results using SBP, DBP and PP GWAS summary statistics.
		Supplementary Table S8. The full list of 1880 prioritized genes for BP.
		Supplementary Table S9a. Drug-gene Interactions with primary indication for hyper or hypotension.
		Supplementary Table S9b. Drug-gene Interactions with hyper or hypotensive adverse effects.
		Supplementary Table S9c. Drug-gene Interactions with non- hyper or hypotensive indication or adverse effects.
		Supplementary Table S9d. Druggable prioritized genes according to 39 potentially druggable categories.
		Supplementary Table S10a. Significant results (q_value<0.01) of functional enrichment analysis of 1880 prioritized genes.
		Supplementary Table S10b. Significant results (q_value<0.05) of functional enrichment analysis of SBP prioritized genes, after removing significant terms shared with other BP traits.
		Supplementary Table S10c. Significant results (q_value<0.05) of functional enrichment analysis of DBP prioritized genes, after removing significant terms shared with other BP traits.
		Supplementary Table S10d. Significant results (q_value<0.05) of functional enrichment analysis of PP prioritized genes, after removing significant terms shared with other BP traits.
		Supplementary Table S11. Significant results (q_value<0.01) of functional enrichment analysis of 297 prioritized genes with at least two sources of evidence.
		Supplementary Table S12. DEPICT significant (FDR < 0.01) gene set enrichment results using SBP, DBP and PP GWAS summary statistics.
		Supplementary Table S13. Mapping BP-associated CpG probes to BP-associated genes using integrative SMR analysis of mQTL and eQTL data from blood.
		Supplementary Table S14. Replication of the 15 highly prioritized genes (a) and the 34 newly idetifiied genes (b) using BP GWAS results of MVP cohort (n = 220,680).

## Sheet: ST1
Supplementary Table 1. The results of in silico sequencing and in silico pleiotropy analysis of 901 BP GWAS loci.											Ref
#gSNP	gSNP	linked_SNP	chr	pos_37	A1	A2	LD	AF_EUR	type	gene	exonic_type*	gwasCatalog
1	rs7796	rs12044597	1	1708801	A	G	0.88	0.5	intronic	NADK	NA	Body mass index
1	rs7796	rs9660180	1	1723031	G	A	0.86	0.5	intronic	GNB1	NA	Body mass index
1	rs7796	rs2803328	1	1874326	C	G	0.7	0.49	intronic	CFAP74	NA	Body mass index
2	rs260508	rs12045693	1	2205581	C	A	0.83	0.41	intronic	SKI	NA	IgG glycosylation
2	rs260508	rs1692580	1	2157948	T	C	0.83	0.4	intergenic	FAAP20(dist=13789),SKI(dist=2186)	NA	Coronary artery disease
3	rs2493292	rs2493292	1	3328659	C	T	1	0.17	exonic	PRDM16	nonsynonymous SNV	Diastolic blood pressure,Systolic blood pressure,Mean arterial pressure
3	rs2493292	rs2493298	1	3325912	C	A	0.96	0.16	intronic	PRDM16	NA	Coronary artery disease
4	rs709209	rs709209	1	6278414	A	G	1	0.35	exonic	RNF207	nonsynonymous SNV	Pulse pressure
4	rs709209	rs846111	1	6279370	G	C	0.68	0.26	exonic	RNF207	nonsynonymous SNV	QT interval
4	rs709209	rs709208	1	6272137	A	G	0.67	0.31	intronic	RNF207	NA	Resting heart rate
4	rs709209	rs7531322	1	6299823	C	G	0.65	0.66	downstream	LINC00337(dist=321)	NA	QT interval
4	rs709209	rs9970334	1	6296238	T	G	0.62	0.44	upstream	ICMT,LINC00337(dist=62)	NA	Resting heart rate
6	rs2252865	rs2252865	1	8422676	T	C	1	0.68	intronic	RERE	NA	Autism spectrum disorder, attention deficit-hyperactivity disorder, bipolar disorder, major depressive disorder, and schizophrenia (combined),Total body bone mineral density,Schizophrenia,Optic cup area
6	rs2252865	rs2708632	1	8464509	T	C	0.93	0.69	intronic	RERE	NA	Heel bone mineral density
6	rs2252865	rs2120461	1	8447722	C	T	0.93	0.69	intronic	RERE	NA	Bone mineral density
6	rs2252865	rs3765971	1	8445360	C	T	0.92	0.69	intronic	RERE	NA	Heel bone mineral density
6	rs2252865	rs301797	1	8487323	C	A	0.91	0.31	ncRNA_intronic	LOC102724552	NA	Schizophrenia
6	rs2252865	rs301801	1	8495945	T	C	0.9	0.31	intronic	RERE	NA	Vertical cup-disc ratio,Optic cup area
6	rs2252865	rs172531	1	8495590	A	G	0.9	0.31	intronic	RERE	NA	Schizophrenia
6	rs2252865	rs301798	1	8488565	A	G	0.9	0.31	ncRNA_exonic	LOC102724552	NA	Autism spectrum disorder or schizophrenia
6	rs2252865	rs4908769	1	8701288	C	T	0.68	0.32	intronic	RERE	NA	Allergy
6	rs2252865	rs1064826	1	8412989	A	G	0.68	0.71	UTR3	RERE(NM_001042681:c.*2158T>C,NM_001042682:c.*2158T>C,NM_012102:c.*2158T>C)	NA	Reaction time
7	rs9662255	rs9662255	1	9441949	C	A	1	0.39	intergenic	SPSB1(dist=12359),LOC100506022(dist=43204)	NA	Pulse pressure
8	rs880315	rs880315	1	10796866	T	C	1	0.36	intronic	CASZ1	NA	Hypertension,Ischemic stroke,Urinary albumin-to-creatinine ratio,Mean arterial pressure,Blood pressure,Ischemic stroke (small-vessel),Pulse pressure,Systolic blood pressure (cigarette smoking interaction),Diastolic blood pressure (cigarette smoking interaction),Atrial fibrillation,Systolic blood pressure,Stroke,Diastolic blood pressure
8	rs880315	rs17035646	1	10796547	G	A	0.98	0.35	intronic	CASZ1	NA	Diastolic blood pressure x alcohol consumption (light vs heavy) interaction (2df test),Mean arterial pressure x alcohol consumption (light vs heavy) interaction (2df test),Systolic blood pressure x alcohol consumption interaction (2df test),Pulse pressure x alcohol consumption interaction (2df test),Systolic blood pressure x alcohol consumption (light vs heavy) interaction (2df test)
8	rs880315	rs34071855	1	10798489	C	G	0.97	0.35	intronic	CASZ1	NA	Diastolic blood pressure x alcohol consumption interaction (2df test),Mean arterial pressure x alcohol consumption interaction (2df test)
8	rs880315	rs12046278	1	10799577	T	C	0.92	0.36	intronic	CASZ1	NA	Systolic blood pressure
8	rs880315	rs284277	1	10790797	C	A	0.78	0.63	intronic	CASZ1	NA	Atrial fibrillation
9	rs17367504	rs17367504	1	11862778	A	G	1	0.14	intronic	MTHFR	NA	Mean arterial pressure,Blood pressure,Systolic blood pressure,Systolic blood pressure (cigarette smoking interaction),Diastolic blood pressure (cigarette smoking interaction),Diastolic blood pressure
9	rs17367504	rs3753584	1	11864586	T	C	0.99	0.14	intronic	MTHFR	NA	Mean arterial pressure x alcohol consumption (light vs heavy) interaction (2df test),Diastolic blood pressure x alcohol consumption (light vs heavy) interaction (2df test),Systolic blood pressure x alcohol consumption (light vs heavy) interaction (2df test),Midregional pro atrial natriuretic peptide levels
9	rs17367504	rs149764880	1	11880731	G	T	0.98	0.14	intronic	CLCN6	NA	Mean arterial pressure x alcohol consumption interaction (2df test),Diastolic blood pressure x alcohol consumption interaction (2df test)
9	rs17367504	rs13306561	1	11865804	A	G	0.97	0.14	intronic	MTHFR	NA	Pulse pressure x alcohol consumption interaction (2df test)
9	rs17367504	rs17037452	1	11895675	A	G	0.97	0.14	intronic	CLCN6	NA	Mean arterial pressure x alcohol consumption (light vs heavy) interaction (2df test),Systolic blood pressure x alcohol consumption (light vs heavy) interaction (2df test)
9	rs17367504	rs17037390	1	11860843	G	A	0.96	0.14	intronic	MTHFR	NA	Systolic blood pressure,Diastolic blood pressure,Coronary artery disease
9	rs17367504	rs7537765	1	11887303	A	G	0.96	0.14	intronic	CLCN6	NA	QRS complex (12-leadsum)
9	rs17367504	rs545709142	1	11881141	C	A	0.94	0.14	intronic	CLCN6	NA	Mean corpuscular hemoglobin
9	rs17367504	rs12561919	1	11839923	C	T	0.79	0.12	exonic	C1orf167	nonsynonymous SNV	Schizophrenia,Systolic blood pressure x alcohol consumption interaction (2df test)
9	rs17367504	rs13306556	1	11852110	C	T	0.65	0.1	intronic	MTHFR	NA	Diastolic blood pressure x alcohol consumption (light vs heavy) interaction (2df test)
10	rs3820068	rs3820068	1	15798197	A	G	1	0.17	intronic	CELA2A	NA	Systolic blood pressure
10	rs3820068	rs2901964	1	15792426	C	G	0.89	0.18	intronic	CELA2A	NA	Erectile dysfunction and prostate cancer treatment
10	rs3820068	rs1042010	1	15793913	G	A	0.84	0.17	exonic	CELA2A	synonymous SNV	Systolic blood pressure
12	rs2807337	rs909814	1	22573942	T	C	0.85	0.6	intergenic	WNT4(dist=104423),MIR4418(dist=18790)	NA	IgG glycosylation,Testosterone levels
14	rs6686889	rs6686889	1	25030470	C	T	1	0.27	intergenic	SRRM1(dist=30698),CLIC4(dist=41290)	NA	Diastolic blood pressure
14	rs6686889	rs66530629	1	25032168	G	A	0.99	0.27	intergenic	SRRM1(dist=32396),CLIC4(dist=39592)	NA	Plateletcrit
14	rs6686889	rs4601530	1	25044111	C	T	0.98	0.27	intergenic	SRRM1(dist=44339),CLIC4(dist=27649)	NA	Height
15	rs79598313	rs79598313	1	27284913	C	T	1	0.02	intronic	KDF1	NA	LDL cholesterol
15	rs79598313	rs182050989	1	27262545	C	T	0.72	0.03	intronic	NUDC	NA	Plateletcrit
20	rs4360494	rs4360494	1	38455891	G	C	1	0.53	upstream	SF3A3(dist=109)	NA	Pulse pressure,Heel bone mineral density
20	rs4360494	rs61776719	1	38461319	C	A	0.96	0.53	intergenic	SF3A3(dist=5537),FHL3(dist=1123)	NA	Coronary artery disease
20	rs4360494	rs4072980	1	38456106	G	A	0.82	0.42	upstream	SF3A3(dist=324)	NA	Coronary artery disease
20	rs4360494	rs28673728	1	38409073	A	G	0.63	0.43	intronic	INPP5B	NA	Red cell distribution width
21	rs4660293	rs4660293	1	40028180	A	G	1	0.23	intronic	PABPC4	NA	HDL cholesterol,Diastolic blood pressure,Mean arterial pressure,High density lipoprotein cholesterol levels,C-reactive protein levels or HDL-cholesterol levels (pleiotropy)
21	rs4660293	rs4660808	1	40018509	C	T	0.98	0.23	ncRNA_intronic	PPIEL	NA	C-reactive protein levels or triglyceride levels (pleiotropy)
21	rs4660293	rs12037222	1	40064961	G	A	0.95	0.23	intergenic	PABPC4(dist=22440),HEYL(dist=24142)	NA	C-reactive protein levels
21	rs4660293	rs17513135	1	40035686	C	T	0.93	0.24	ncRNA_intronic	LOC101929516	NA	Lung function (FEV1/FVC)
21	rs4660293	rs755249	1	39995074	C	T	0.93	0.24	ncRNA_intronic	PPIEL	NA	Peripheral arterial disease (traffic-related air pollution interaction)
21	rs4660293	rs41264487	1	40037354	C	G	0.79	0.2	ncRNA_intronic	LOC101929516	NA	Mean corpuscular hemoglobin
21	rs4660293	rs3768321	1	40035928	G	T	0.73	0.19	ncRNA_intronic	LOC101929516	NA	Red cell distribution width,Type 2 diabetes
21	rs4660293	rs61779328	1	39953467	A	G	0.7	0.19	downstream	MACF1(dist=657)	NA	Body mass index
21	rs4660293	rs3916164	1	40069939	G	A	0.63	0.3	intergenic	PABPC4(dist=27418),HEYL(dist=19164)	NA	Red blood cell traits
21	rs4660293	rs2296172	1	39835817	A	G	0.56	0.19	exonic	MACF1	nonsynonymous SNV	HDL cholesterol levels,Peripheral arterial disease (traffic-related air pollution interaction),Type 2 diabetes,Body mass index
21	rs4660293	rs4660214	1	39731550	T	C	0.56	0.19	intronic	MACF1	NA	Peripheral arterial disease (traffic-related air pollution interaction)
23	rs7515635	rs7515635	1	42408070	T	C	1	0.53	intergenic	HIVEP3(dist=23692),NONE(dist=NONE)	NA	Systolic blood pressure,Diastolic blood pressure
25	rs839755	rs2275180	1	43773033	A	G	0.84	0.64	intronic	TIE1	NA	Blood protein levels
26	rs512083	rs2230657	1	46073489	G	A	0.9	0.49	exonic	NASP	synonymous SNV	Hemoglobin concentration
26	rs512083	rs2275426	1	46487552	G	A	0.76	0.45	intronic	MAST2	NA	Body mass index
26	rs512083	rs1612092	1	46513012	A	C	0.74	0.45	intronic	LOC110117498-PIK3R3,PIK3R3	NA	White blood cell count
26	rs512083	rs7520050	1	46432105	A	C	0.64	0.41	intronic	MAST2	NA	Red blood cell count,Reticulocyte count
26	rs512083	rs2991971	1	46012748	C	G	0.51	0.46	intergenic	PRDX1(dist=24186),AKR1A1(dist=3707)	NA	High light scatter reticulocyte count
30	rs147696085	rs12086130	1	51173603	C	T	0.99	0.1	intronic	FAF1	NA	Hip circumference adjusted for BMI,Hip circumference
30	rs147696085	rs17106184	1	50909985	G	A	0.92	0.1	intronic	FAF1	NA	Type 2 diabetes
31	rs6681713	rs7545860	1	51341666	A	G	0.95	0.02	intronic	FAF1	NA	Ventricular ectopy,Ventricular ectopy or supraventricular ectopy (pleiotropy)
31	rs6681713	rs56202902	1	50991452	T	C	0.91	0.02	intronic	FAF1	NA	Atrial fibrillation
31	rs6681713	rs146518726	1	51535039	G	A	0.72	0.03	intergenic	MIR6500(dist=9264),C1orf185(dist=32867)	NA	Atrial fibrillation
31	rs6681713	rs17391905	1	51546140	T	G	0.7	0.03	intergenic	MIR6500(dist=20365),C1orf185(dist=21766)	NA	QRS duration,QRS complex (12-leadsum)
32	rs112557609	rs112557609	1	56576924	G	A	1	0.34	intergenic	LINC01755(dist=161132),LINC01767(dist=303711)	NA	Pulse pressure
32	rs112557609	rs72675530	1	56577346	A	C	0.98	0.34	intergenic	LINC01755(dist=161554),LINC01767(dist=303289)	NA	Coronary artery disease
32	rs112557609	rs10449752	1	56617947	T	G	0.82	0.39	intergenic	LINC01755(dist=202155),LINC01767(dist=262688)	NA	Immature fraction of reticulocytes
32	rs112557609	rs72675573	1	56636881	C	T	0.76	0.36	intergenic	LINC01755(dist=221089),LINC01767(dist=243754)	NA	Monocyte count
32	rs112557609	rs778387	1	56624095	C	G	0.63	0.4	intergenic	LINC01755(dist=208303),LINC01767(dist=256540)	NA	Myeloid white cell count,Sum neutrophil eosinophil counts,Reticulocyte fraction of red cells,High light scatter reticulocyte count,Reticulocyte count,Granulocyte count,High light scatter reticulocyte percentage of red cells
33	rs60199046	rs3889199	1	59653742	A	G	0.96	0.24	intergenic	HSD52(dist=41263),FGGY(dist=108568)	NA	Pulse pressure
33	rs60199046	rs12402265	1	59690602	G	A	0.83	0.24	intergenic	HSD52(dist=78123),FGGY(dist=71708)	NA	Cervical artery dissection
34	rs20354	rs10127497	1	67050144	A	T	0.99	0.15	intronic	SGIP1	NA	Depression (broad)
35	rs34517439	rs34517439	1	78450517	C	A	1	0.09	intronic	DNAJB4	NA	Psoriasis,Hand grip strength,Lung cancer in ever smokers,Lung adenocarcinoma,Lung cancer
35	rs34517439	rs71658797	1	77967507	T	A	0.64	0.09	intronic	AK5	NA	Lung cancer in ever smokers,Lung cancer,Lung adenocarcinoma
35	rs34517439	rs17391694	1	78623626	C	T	0.58	0.1	intergenic	GIPC2(dist=19493),MGC27382(dist=71657)	NA	Lung cancer in ever smokers,Lung cancer,Lung adenocarcinoma,Height,Crohn's disease,Hip circumference,Hand grip strength
38	rs10923038	rs10923038	1	88651771	C	A	1	0.62	intergenic	LINC01364(dist=814433),PKN2-AS1(dist=351425)	NA	Serum protein levels (sST2)
39	rs10922502	rs10922502	1	89360158	A	G	1	0.37	intergenic	GTF2B(dist=2857),KYAT3(dist=41298)	NA	Systolic blood pressure
39	rs10922502	rs950037	1	89151598	T	G	0.79	0.39	intronic	PKN2	NA	Coronary artery disease
39	rs10922502	rs10127863	1	89344256	G	A	0.71	0.57	intronic	GTF2B	NA	Intraocular pressure
39	rs10922502	rs167365	1	89180845	C	G	0.69	0.66	intronic	PKN2	NA	Heel bone mineral density
39	rs10922502	rs786906	1	89271574	T	C	0.66	0.57	exonic	PKN2	synonymous SNV	Intraocular pressure,Systolic blood pressure
39	rs10922502	rs6699417	1	89123443	C	T	0.56	0.62	ncRNA_intronic	PKN2-AS1	NA	Height
39	rs10922502	rs7551732	1	89139041	T	A	0.56	0.62	ncRNA_intronic	PKN2-AS1	NA	Height
39	rs10922502	rs9787133	1	89382664	C	G	0.53	0.48	intergenic	GTF2B(dist=25363),KYAT3(dist=18792)	NA	Blood protein levels
39	rs10922502	rs12144640	1	89412372	G	A	0.52	0.47	intronic	KYAT3	NA	Blood protein levels
44	rs17030613	rs17030613	1	113000000	A	C	1	0.23	intronic	CAPZA1	NA	Intraocular pressure,Diastolic blood pressure,Blood pressure
44	rs17030613	rs3748656	1	113000000	C	T	1	0.23	exonic	MOV10	synonymous SNV	Hip circumference adjusted for BMI
44	rs17030613	rs61818802	1	113000000	C	G	1	0.23	intronic	CAPZA1	NA	Intraocular pressure
44	rs17030613	rs12120956	1	113000000	G	A	0.99	0.24	intronic	CAPZA1	NA	Height
44	rs17030613	rs12045227	1	113000000	G	A	0.92	0.23	intronic	ST7L	NA	Intraocular pressure
44	rs17030613	rs3790608	1	113000000	G	A	0.5	0.15	intronic	WNT2B	NA	Heel bone mineral density
46	rs1886914	rs10923724	1	120000000	C	T	0.9	0.57	intergenic	LOC105378933(dist=2814),WARS2(dist=26997)	NA	Waist circumference adjusted for BMI in active individuals,Body mass index,Waist-to-hip ratio adjusted for body mass index,Waist circumference adjusted for body mass index,Waist-to-hip ratio adjusted for BMI in active individuals,Waist circumference adjusted for BMI (joint analysis main effects and physical activity interaction),Waist-to-hip ratio adjusted for BMI (joint analysis for main effect …
46	rs1886914	rs2645294	1	120000000	C	T	0.84	0.57	UTR3	WARS2(NM_201263:c.*1396G>A,NM_015836:c.*947G>A)	NA	Waist-to-hip ratio adjusted for BMI,Waist-to-hip ratio adjusted for body mass index,Waist-to-hip ratio adjusted for BMI in non-smokers,Waist-to-hip ratio adjusted for BMI (joint analysis for main effect and physical activity interaction),Waist-to-hip ratio adjusted for BMI (joint analysis main effects and smoking interaction),Waist-to-hip ratio adjusted for BMI x sex x age interaction (4df test),…
46	rs1886914	rs10923712	1	120000000	G	A	0.73	0.61	intronic	TBX15	NA	Waist circumference adjusted for BMI (joint analysis main effects and physical activity interaction),Waist circumference adjusted for BMI in active individuals,Waist circumference adjusted for body mass index,Waist circumference adjusted for BMI (joint analysis main effects and smoking interaction),Waist circumference adjusted for BMI (adjusted for smoking behaviour),Waist circumference adjusted …
46	rs1886914	rs984225	1	120000000	G	A	0.73	0.61	intronic	TBX15	NA	Excessive hairiness
46	rs1886914	rs984222	1	120000000	C	G	0.73	0.61	intronic	TBX15	NA	Waist-to-hip ratio adjusted for body mass index,Body mass index,Waist circumference adjusted for BMI in active individuals,Waist-hip ratio,Waist circumference adjusted for body mass index,Waist circumference adjusted for BMI (joint analysis main effects and physical activity interaction)
46	rs1886914	rs2765539	1	120000000	C	T	0.54	0.73	intergenic	LOC105378933(dist=5390),WARS2(dist=24421)	NA	Waist-hip ratio
48	rs11585169	rs11204677	1	151000000	C	G	0.9	0.53	intergenic	MCL1(dist=22481),ENSA(dist=19904)	NA	Granulocyte percentage of myeloid white cells,Monocyte percentage of white cells
48	rs11585169	rs11800059	1	151000000	C	T	0.69	0.47	intronic	GOLPH3L	NA	Neutrophil percentage of white cells
54	rs4656180	rs12753816	1	169000000	C	T	0.93	0.34	intronic	NME7	NA	Coronary artery disease
54	rs4656180	rs12731646	1	169000000	C	T	0.69	0.4	intronic	ATP1B1	NA	Pulse pressure
55	rs12405515	rs12405515	1	172000000	G	T	1	0.59	intronic	DNM3	NA	Diastolic blood pressure
55	rs12405515	rs714515	1	172000000	G	A	0.97	0.58	intronic	DNM3	NA	Waist-to-hip ratio adjusted for BMI (adjusted for smoking behaviour),Waist-to-hip ratio adjusted for body mass index,Waist-to-hip ratio adjusted for BMI x sex x age interaction (4df test),Waist-to-hip ratio adjusted for BMI,Waist-to-hip ratio adjusted for BMI (joint analysis main effects and smoking interaction)
55	rs12405515	rs1011731	1	172000000	G	A	0.97	0.58	intronic	DNM3	NA	Waist-hip ratio
55	rs12405515	rs2001129	1	172000000	T	G	0.95	0.58	intronic	DNM3	NA	Waist-to-hip ratio adjusted for body mass index,Waist-to-hip ratio adjusted for BMI in active individuals,Waist-to-hip ratio adjusted for BMI (joint analysis for main effect and physical activity interaction)
55	rs12405515	rs1894633	1	172000000	A	G	0.6	0.33	intronic	DNM3	NA	Waist-to-hip ratio adjusted for body mass index,Waist circumference adjusted for BMI (joint analysis main effects and physical activity interaction),Waist-to-hip ratio adjusted for BMI in active individuals,Waist-to-hip ratio adjusted for BMI (joint analysis for main effect and physical activity interaction),Breast cancer,Waist circumference adjusted for BMI in active individuals,Waist circumfere…
60	rs41475048	rs10911205	1	183000000	C	A	0.56	0.41	intronic	LAMC1	NA	Hypertriglyceridemia
60	rs41475048	rs4129858	1	183000000	A	G	0.53	0.43	intronic	LAMC1	NA	Blood protein levels
65	rs2169137	rs4245739	1	205000000	C	A	1	0.74	UTR3	MDM4(NM_002393:c.*32C>A,NM_001278516:c.*1014C>A,NM_001278517:c.*32C>A,NM_001278518:c.*675C>A,NM_001204172:c.*32C>A,NM_001204171:c.*32C>A,NM_001278519:c.*32C>A)	NA	Prostate cancer,Systolic blood pressure,Breast cancer,Diastolic blood pressure (cigarette smoking interaction),Breast cancer (estrogen-receptor negative),Breast cancer (estrogen-receptor negative, progesterone-receptor negative, and human epidermal growth factor-receptor negative),Diastolic blood pressure
65	rs2169137	rs16853958	1	205000000	A	C	0.81	0.69	intergenic	MDM4(dist=1096),LRRN2(dist=57959)	NA	Diastolic blood pressure x alcohol consumption interaction (2df test)
65	rs2169137	rs2290854	1	205000000	A	G	0.81	0.69	intronic	MDM4	NA	Breast Cancer in BRCA1 mutation carriers
65	rs2169137	rs7551222	1	205000000	G	A	0.51	0.68	intronic	LRRN2	NA	Schizophrenia
67	rs2761436	rs7523273	1	208000000	A	G	0.52	0.33	ncRNA_intronic	C1orf132	NA	Schizophrenia
68	rs7555285	rs861020	1	210000000	A	G	0.99	0.78	intronic	IRF6	NA	Orofacial clefts
68	rs7555285	rs642961	1	210000000	A	G	0.98	0.79	intergenic	IRF6(dist=9750),DIEXF(dist=12042)	NA	Orofacial clefts
69	rs12408022	rs12408022	1	218000000	C	T	1	0.27	intronic	GPATCH2	NA	Diastolic blood pressure
70	rs35981664	rs4846476	1	219000000	G	C	0.64	0.22	intronic	TGFB2	NA	Central corneal thickness
70	rs35981664	rs17047703	1	219000000	C	A	0.64	0.22	intronic	TGFB2	NA	Intraocular pressure
71	rs2820443	rs2820443	1	220000000	T	C	1	0.29	intergenic	LOC102723886(dist=22843),RNU5F-1(dist=293110)	NA	Waist-to-hip ratio adjusted for BMI,Waist-to-hip ratio adjusted for BMI x sex interaction,Waist-to-hip ratio adjusted for body mass index,Waist-to-hip ratio adjusted for BMI (age >50),Sexual dimorphism in anthropometric traits,Type 2 diabetes,Waist-to-hip ratio adjusted for BMI (adjusted for smoking behaviour),Waist-to-hip ratio adjusted for BMI in non-smokers,Hip circumference,Hip circumference …
71	rs2820443	rs4846567	1	220000000	G	T	0.98	0.29	intergenic	LOC102723886(dist=20051),RNU5F-1(dist=295902)	NA	Waist-hip ratio
71	rs2820443	rs2820446	1	220000000	C	G	0.98	0.29	intergenic	LOC102723886(dist=18152),RNU5F-1(dist=297801)	NA	Type 2 diabetes
71	rs2820443	rs4846569	1	220000000	C	T	0.87	0.28	intergenic	LOC102723886(dist=41055),RNU5F-1(dist=274898)	NA	Type 2 diabetes
71	rs2820443	rs3001032	1	220000000	T	C	0.8	0.32	ncRNA_intronic	LOC102723886	NA	Adiponectin levels
71	rs2820443	rs4846565	1	220000000	G	A	0.75	0.33	ncRNA_intronic	LOC102723886	NA	Waist-to-hip ratio adjusted for BMI in active individuals,Waist-to-hip ratio adjusted for BMI (joint analysis for main effect and physical activity interaction),Waist-hip ratio
71	rs2820443	rs2820464	1	220000000	G	A	0.72	0.32	ncRNA_intronic	LOC102723886	NA	Waist-hip ratio
71	rs2820443	rs2785980	1	220000000	T	C	0.72	0.33	ncRNA_intronic	LOC102723886	NA	Fasting blood insulin,Fasting blood insulin (BMI interaction)
71	rs2820443	rs2791553	1	220000000	A	G	0.55	0.62	ncRNA_intronic	LOC102723886	NA	Adiponectin levels
71	rs2820443	rs1563352	1	220000000	A	T	0.51	0.67	ncRNA_intronic	LOC102723886	NA	Waist-to-hip ratio adjusted for BMI (joint analysis for main effect and physical activity interaction),Waist-to-hip ratio adjusted for BMI in active individuals,Waist-to-hip ratio adjusted for body mass index
71	rs2820443	rs1417066	1	220000000	G	A	0.5	0.58	ncRNA_intronic	LOC102723886	NA	Osteoarthritis
71	rs2820443	rs2820436	1	220000000	A	C	0.5	0.66	ncRNA_intronic	LOC102723886	NA	Waist-to-hip ratio adjusted for BMI in inactive individuals,Waist-to-hip ratio adjusted for BMI (joint analysis for main effect and physical activity interaction),Osteoarthritis (hospital diagnosed),Waist-to-hip ratio adjusted for BMI in active individuals,Osteoarthritis of the hip (hospital diagnosed),Waist-to-hip ratio adjusted for body mass index,Osteoarthritis of the hip or knee (hospital dia…
72	rs9431431	rs12127195	1	221000000	G	A	0.95	0.3	intergenic	HLX(dist=251017),C1orf140(dist=193853)	NA	Waist circumference adjusted for BMI (joint analysis main effects and smoking interaction),Waist circumference adjusted for body mass index,Waist circumference adjusted for BMI (adjusted for smoking behaviour)
72	rs9431431	rs7554672	1	221000000	G	A	0.89	0.31	intergenic	HLX(dist=214758),C1orf140(dist=230112)	NA	Hypertension
73	rs6426595	rs10916082	1	227000000	A	G	0.86	0.26	intronic	CDC42BPA	NA	Diastolic blood pressure
74	rs2760061	rs2760061	1	228000000	T	A	1	0.54	intergenic	WNT9A(dist=55399),WNT3A(dist=3648)	NA	Diastolic blood pressure
75	rs2004776	rs2004776	1	231000000	C	T	1	0.23	intronic	AGT	NA	Diastolic blood pressure,Diastolic blood pressure x alcohol consumption interaction (2df test),Systolic blood pressure (cigarette smoking interaction),Diastolic blood pressure (cigarette smoking interaction)
75	rs2004776	rs2493141	1	231000000	G	A	0.71	0.28	intergenic	AGT(dist=14784),CAPN9(dist=18010)	NA	Diastolic blood pressure x alcohol consumption interaction (2df test),Systolic blood pressure x alcohol consumption interaction (2df test)
76	rs6429422	rs6429422	1	243000000	T	G	1	0.34	intronic	SDCCAG8	NA	Cognitive ability (MTAG)
76	rs6429422	rs7535162	1	243000000	T	G	0.83	0.35	intronic	SDCCAG8	NA	Diastolic blood pressure x alcohol consumption interaction (2df test)
76	rs6429422	rs3897821	1	243000000	A	G	0.79	0.36	intronic	SDCCAG8	NA	Diastolic blood pressure x smoking status (ever vs never) interaction (2df test),Diastolic blood pressure x smoking status (current vs non-current) interaction (2df test)
76	rs6429422	rs4658552	1	243000000	T	C	0.72	0.38	intronic	CEP170	NA	Educational attainment
76	rs6429422	rs12080886	1	243000000	T	C	0.72	0.38	intronic	CEP170	NA	Diastolic blood pressure x alcohol consumption interaction (2df test)
76	rs6429422	rs953492	1	243000000	A	G	0.61	0.54	intronic	SDCCAG8	NA	Diastolic blood pressure
76	rs6429422	rs3818802	1	243000000	G	A	0.59	0.54	intronic	SDCCAG8	NA	Schizophrenia
76	rs6429422	rs58560561	1	244000000	T	G	0.54	0.63	intronic	SDCCAG8	NA	Self-reported risk-taking behaviour
77	rs4926499	rs4335411	1	249000000	G	A	0.6	0.79	intergenic	ZNF692(dist=38391),PGBD2(dist=8736)	NA	Uterine fibroids
78	rs56236159	rs6542680	2	3640142	C	T	0.68	0.78	intergenic	RPS7(dist=11633),COLEC11(dist=2280)	NA	Blood protein levels
78	rs56236159	rs3820897	2	3642361	T	C	0.68	0.78	upstream	COLEC11(dist=61)	NA	Blood protein levels
78	rs56236159	rs13402561	2	3639921	C	G	0.67	0.78	intergenic	RPS7(dist=11412),COLEC11(dist=2501)	NA	Blood protein levels
78	rs56236159	rs13402560	2	3639915	C	G	0.66	0.78	intergenic	RPS7(dist=11406),COLEC11(dist=2507)	NA	Blood protein levels
78	rs56236159	rs13402475	2	3639909	C	G	0.66	0.78	intergenic	RPS7(dist=11400),COLEC11(dist=2513)	NA	Blood protein levels
78	rs56236159	rs7588285	2	3648186	C	G	0.56	0.78	intronic	COLEC11	NA	Blood protein levels,Fibrinogen levels
81	rs1344653	rs1344653	2	19730845	A	G	1	0.5	intergenic	OSR1(dist=172473),LINC00954(dist=337770)	NA	Pulse pressure
82	rs7255	rs7255	2	20878820	T	C	1	0.53	UTR3	GDF7(NM_182828:c.*7635T>C)	NA	Barrett's esophagus or Esophageal adenocarcinoma,Esophageal adenocarcinoma
82	rs7255	rs9306895	2	20878153	T	C	0.62	0.37	UTR3	GDF7(NM_182828:c.*6968T>C)	NA	Prostate cancer
82	rs7255	rs2289081	2	20881840	G	C	0.57	0.37	intergenic	GDF7(dist=2839),LDAH(dist=1934)	NA	Pulse pressure
83	rs66774912	rs71435601	2	21428289	A	G	1	0.17	intergenic	TDRD15(dist=61051),LINC01822(dist=482017)	NA	Cholesterol, total
83	rs66774912	rs672889	2	21319016	T	G	0.89	0.82	intergenic	APOB(dist=52071),TDRD15(dist=27842)	NA	Cholesterol, total
83	rs66774912	rs13011615	2	21274167	A	T	0.8	0.17	intergenic	APOB(dist=7222),TDRD15(dist=72691)	NA	Metabolite levels (lipoprotein measures)
83	rs66774912	rs478442	2	21399216	G	T	0.66	0.77	intergenic	TDRD15(dist=31978),LINC01822(dist=511090)	NA	Age-related disease endophenotypes,Age-related diseases, mortality and associated endophenotypes
83	rs66774912	rs506585	2	21397182	G	A	0.65	0.77	intergenic	TDRD15(dist=29944),LINC01822(dist=513124)	NA	Lipid metabolism phenotypes
83	rs66774912	rs312985	2	21378805	A	G	0.65	0.77	intergenic	TDRD15(dist=11567),LINC01822(dist=531501)	NA	Lipid metabolism phenotypes
83	rs66774912	rs541041	2	21294975	G	A	0.64	0.8	intergenic	APOB(dist=28030),TDRD15(dist=51883)	NA	Response to statin therapy
83	rs66774912	rs668948	2	21291529	G	A	0.64	0.8	intergenic	APOB(dist=24584),TDRD15(dist=55329)	NA	Coronary artery disease
83	rs66774912	rs515135	2	21286057	T	C	0.64	0.8	intergenic	APOB(dist=19112),TDRD15(dist=60801)	NA	Coronary artery disease,LDL cholesterol
83	rs66774912	rs562338	2	21288321	A	G	0.64	0.8	intergenic	APOB(dist=21376),TDRD15(dist=58537)	NA	Age-related diseases, mortality and associated endophenotypes,LDL cholesterol,Age-related disease endophenotypes
83	rs66774912	rs585967	2	21270554	A	C	0.53	0.81	intergenic	APOB(dist=3609),TDRD15(dist=76304)	NA	Coronary artery disease (myocardial infarction, percutaneous transluminal coronary angioplasty, coronary artery bypass grafting, angina or chromic ischemic heart disease)
83	rs66774912	rs503662	2	21414142	T	C	0.52	0.72	intergenic	TDRD15(dist=46904),LINC01822(dist=496164)	NA	LDL cholesterol
84	rs10779936	rs12470949	2	23934816	T	C	0.8	0.72	intergenic	KLHL29(dist=3333),ATAD2B(dist=36718)	NA	General cognitive ability,Intelligence
84	rs10779936	rs7561675	2	24247818	A	G	0.67	0.77	intronic	MFSD2B	NA	Immature fraction of reticulocytes,High light scatter reticulocyte count,High light scatter reticulocyte percentage of red cells
84	rs10779936	rs925228	2	24246679	A	G	0.67	0.77	intronic	MFSD2B	NA	Reticulocyte fraction of red cells,Reticulocyte count
84	rs10779936	rs2176263	2	24092773	G	C	0.5	0.59	intronic	ATAD2B	NA	Intelligence (MTAG)
85	rs55701159	rs55701159	2	25139596	T	G	1	0.1	intronic	ADCY3	NA	Diastolic blood pressure
85	rs55701159	rs6733301	2	25276284	G	A	0.85	0.1	intronic	EFR3B	NA	Height
86	rs1275988	rs1275988	2	26914364	C	T	1	0.59	intergenic	CIB4(dist=50128),KCNK3(dist=1217)	NA	Diastolic blood pressure,Systolic blood pressure (cigarette smoking interaction),Diastolic blood pressure (cigarette smoking interaction),Systolic blood pressure,Mean arterial pressure,Pulse pressure
86	rs1275988	rs1275980	2	26916969	C	T	0.99	0.59	intronic	KCNK3	NA	Potassium levels
86	rs1275988	rs1275984	2	26911509	A	C	0.99	0.59	intergenic	CIB4(dist=47273),KCNK3(dist=4072)	NA	Mean arterial pressure x alcohol consumption interaction (2df test)
86	rs1275988	rs1275978	2	26923095	C	T	0.99	0.59	intronic	KCNK3	NA	Mean arterial pressure x alcohol consumption (light vs heavy) interaction (2df test)
86	rs1275988	rs1275986	2	26912079	C	A	0.98	0.59	intergenic	CIB4(dist=47843),KCNK3(dist=3502)	NA	Diastolic blood pressure x alcohol consumption (light vs heavy) interaction (2df test)
86	rs1275988	rs1731249	2	26920025	T	A	0.98	0.59	intronic	KCNK3	NA	Systolic blood pressure,Pulse pressure,Systolic blood pressure x alcohol consumption (light vs heavy) interaction (2df test)
86	rs1275988	rs12476527	2	26915624	G	T	0.98	0.59	UTR5	KCNK3(NM_002246:c.-120G>T)	NA	Stroke,Ischemic stroke
86	rs1275988	rs1275985	2	26911745	C	T	0.97	0.59	intergenic	CIB4(dist=47509),KCNK3(dist=3836)	NA	Diastolic blood pressure x alcohol consumption interaction (2df test)
86	rs1275988	rs35021474	2	26916844	C	G	0.97	0.59	intronic	KCNK3	NA	Mean arterial pressure,Diastolic blood pressure
86	rs1275988	rs1275923	2	26932796	C	T	0.95	0.59	intronic	KCNK3	NA	Systolic blood pressure x alcohol consumption interaction (2df test)
86	rs1275988	rs2586886	2	26932031	C	T	0.94	0.59	intronic	KCNK3	NA	Systolic blood pressure,Pulse pressure x alcohol consumption interaction (2df test),Diastolic blood pressure
86	rs1275988	rs1731243	2	26930411	C	T	0.94	0.59	intronic	KCNK3	NA	Diastolic blood pressure x alcohol consumption interaction (2df test),Mean arterial pressure x alcohol consumption interaction (2df test)
86	rs1275988	rs11126666	2	26928811	G	A	0.54	0.27	intronic	KCNK3	NA	Body mass index
87	rs9678851	rs6547741	2	27855924	G	A	0.82	0.5	intronic	GPN1	NA	Oral cavity cancer
87	rs9678851	rs1919126	2	27801418	C	A	0.8	0.5	exonic	C2orf16	nonsynonymous SNV	Mean arterial pressure
88	rs7562	rs7562	2	28635740	T	C	1	0.46	UTR3	FOSL2(NM_005253:c.*425T>C)	NA	Systolic blood pressure
88	rs7562	rs2279990	2	28636740	A	G	0.8	0.44	UTR3	FOSL2(NM_005253:c.*1425A>G)	NA	Inflammatory bowel disease
88	rs7562	rs925255	2	28614794	C	T	0.73	0.46	ncRNA_intronic	FLJ31356	NA	Inflammatory bowel disease,Chronic inflammatory diseases (ankylosing spondylitis, Crohn's disease, psoriasis, primary sclerosing cholangitis, ulcerative colitis) (pleiotropy),Crohn's disease
88	rs7562	rs11677002	2	28614401	T	C	0.73	0.46	ncRNA_intronic	FLJ31356	NA	Allergic rhinitis
88	rs7562	rs6547853	2	28646801	G	A	0.51	0.39	intergenic	FOSL2(dist=9285),PLB1(dist=72137)	NA	Type 1 diabetes
89	rs1607644	rs10495822	2	34672921	G	T	0.98	0.38	intergenic	LINC01317(dist=150108),LINC01320(dist=229703)	NA	Amyotrophic lateral sclerosis (sporadic)
90	rs13420463	rs13420463	2	37517566	A	G	1	0.26	intronic	PRKD3	NA	Systolic blood pressure
90	rs13420463	rs6734118	2	37559355	C	A	0.86	0.24	intergenic	PRKD3(dist=15133),QPCT(dist=12398)	NA	Body mass index
92	rs4952611	rs4952611	2	40567743	C	T	1	0.55	intronic	SLC8A1	NA	Diastolic blood pressure
94	rs76326501	rs76326501	2	43167878	A	C	1	0.08	intergenic	HAAO(dist=148127),LINC01819(dist=87114)	NA	Diastolic blood pressure
94	rs76326501	rs73923009	2	43141074	G	A	0.7	0.09	intergenic	HAAO(dist=121323),LINC01819(dist=113918)	NA	Systolic blood pressure x smoking status (ever vs never) interaction (2df test),Diastolic blood pressure x smoking status (ever vs never) interaction (2df test),Diastolic blood pressure x smoking status (current vs non-current) interaction (2df test),Systolic blood pressure x smoking status (current vs non-current) interaction (2df test)
94	rs76326501	rs72876037	2	43194596	G	T	0.55	0.13	intergenic	HAAO(dist=174845),LINC01819(dist=60396)	NA	Systolic blood pressure
95	rs35590893	rs11897432	2	43817505	G	A	0.74	0.23	intronic	THADA	NA	DNA methylation (variation)
95	rs35590893	rs7590268	2	43540125	T	G	0.72	0.25	intronic	THADA	NA	Orofacial clefts,Nonsyndromic cleft lip with or without cleft palate
96	rs11690961	rs11690961	2	46363336	A	C	1	0.12	intronic	PRKCE	NA	Pulse pressure
100	rs1975487	rs1975487	2	55809054	A	G	1	0.52	intronic	PPP4R3B	NA	Diastolic blood pressure,Systolic blood pressure
100	rs1975487	rs782590	2	55843413	C	T	0.94	0.52	intronic	PPP4R3B	NA	Metabolic syndrome
101	rs6730325	rs6545714	2	59307725	G	A	0.99	0.62	intergenic	LINC01122(dist=16824),LINC01793(dist=137118)	NA	Waist circumference
101	rs6730325	rs1016287	2	59305625	T	C	0.63	0.72	intergenic	LINC01122(dist=14724),LINC01793(dist=139218)	NA	Body mass index (joint analysis main effects and smoking interaction),BMI (adjusted for smoking behaviour),BMI in non-smokers,Body mass index
101	rs6730325	rs759250	2	59329153	A	G	0.63	0.72	intergenic	LINC01122(dist=38252),LINC01793(dist=115690)	NA	Body mass index (joint analysis main effects and physical activity interaction),Body mass index in physically active individuals,Body mass index
101	rs6730325	rs887912	2	59302877	T	C	0.63	0.72	intergenic	LINC01122(dist=11976),LINC01793(dist=141966)	NA	Hip circumference,Body mass index,Obesity
103	rs925484	rs2540917	2	60608759	T	C	0.99	0.42	ncRNA_intronic	MIR4432HG	NA	Mean corpuscular volume
103	rs925484	rs13027161	2	60607728	T	C	0.99	0.42	ncRNA_intronic	MIR4432HG	NA	Mean corpuscular volume
103	rs925484	rs243070	2	60620286	T	A	0.57	0.29	intergenic	MIR4432HG(dist=1776),BCL11A(dist=58016)	NA	Red blood cell traits
103	rs925484	rs243072	2	60618796	G	C	0.51	0.58	upstream	MIR4432HG(dist=286)	NA	Intelligence (MTAG)
103	rs925484	rs13019832	2	60710571	G	A	0.5	0.42	intronic	BCL11A	NA	Intelligence (MTAG),Intelligence
103	rs925484	rs243074	2	60617761	G	A	0.5	0.58	ncRNA_intronic	MIR4432HG	NA	Intelligence
104	rs7608483	rs2441380	2	61775364	T	C	0.9	0.63	intergenic	XPO1(dist=9946),FAM161A(dist=276619)	NA	Atrial fibrillation
104	rs7608483	rs6742276	2	61768745	G	A	0.9	0.63	intergenic	XPO1(dist=3327),FAM161A(dist=283238)	NA	Atrial fibrillation
104	rs7608483	rs6545883	2	61772257	A	G	0.89	0.63	intergenic	XPO1(dist=6839),FAM161A(dist=279726)	NA	Tuberculosis
104	rs7608483	rs11125871	2	61470126	C	T	0.64	0.37	intronic	USP34	NA	Atrial fibrillation
106	rs2540951	rs2540949	2	65284231	A	T	1	0.39	intronic	CEP68	NA	Atrial fibrillation
106	rs2540951	rs74181299	2	65283972	T	C	1	0.39	intronic	CEP68	NA	Pulse pressure
106	rs2540951	rs2723064	2	65279805	T	C	1	0.39	intergenic	SLC1A4(dist=28805),CEP68(dist=3690)	NA	Atrial fibrillation
106	rs2540951	rs2540948	2	65284623	T	C	0.89	0.36	intronic	CEP68	NA	Triglycerides
108	rs2300481	rs2300481	2	66782467	C	T	1	0.39	intronic	MEIS1	NA	Waist-to-hip ratio adjusted for BMI,Waist-to-hip ratio adjusted for BMI in active individuals,Waist-to-hip ratio adjusted for body mass index,Waist-to-hip ratio adjusted for BMI (joint analysis for main effect and physical activity interaction),Waist-to-hip ratio adjusted for BMI x sex x age interaction (4df test)
108	rs2300481	rs13029520	2	66772962	C	T	0.97	0.39	intronic	MEIS1	NA	Waist-to-hip ratio adjusted for BMI,Waist-to-hip ratio adjusted for BMI x sex x age interaction (4df test),Waist-to-hip ratio adjusted for BMI (age <50)
108	rs2300481	rs10865355	2	66764997	A	G	0.95	0.6	intronic	MEIS1	NA	PR interval
108	rs2300481	rs3891585	2	66756976	A	G	0.93	0.6	intronic	MEIS1	NA	PR interval
108	rs2300481	rs11897119	2	66772000	T	C	0.92	0.41	intronic	MEIS1	NA	PR interval,Waist-to-hip ratio adjusted for body mass index
108	rs2300481	rs11678354	2	66760079	T	A	0.64	0.32	intronic	MEIS1	NA	PR segment
109	rs6731373	rs6731373	2	68503044	G	A	1	0.3	intergenic	PPP3R1(dist=23393),CNRIP1(dist=8259)	NA	Intelligence (MTAG)
111	rs3771371	rs10445946	2	71594534	C	T	1	0.55	intronic	ZNF638	NA	Heel bone mineral density
111	rs3771371	rs1990774	2	71568206	A	G	1	0.55	intronic	ZNF638	NA	Cognitive ability
111	rs3771371	rs7568069	2	71584485	G	A	0.99	0.55	intronic	ZNF638	NA	Height
111	rs3771371	rs6746731	2	71572917	T	G	0.99	0.55	intronic	ZNF638	NA	Intelligence
111	rs3771371	rs4852778	2	71544954	G	A	0.99	0.56	intergenic	PAIP2B(dist=90721),ZNF638(dist=13931)	NA	Reaction time
111	rs3771371	rs6731420	2	71533300	T	C	0.98	0.55	intergenic	PAIP2B(dist=79067),ZNF638(dist=25585)	NA	Intelligence (MTAG)
111	rs3771371	rs4852252	2	71539301	T	C	0.95	0.54	intergenic	PAIP2B(dist=85068),ZNF638(dist=19584)	NA	General cognitive ability,Intelligence
111	rs3771371	rs4241246	2	71676366	C	A	0.94	0.56	intergenic	ZNF638(dist=14175),DYSF(dist=4387)	NA	Reaction time
111	rs3771371	rs7578166	2	71630041	A	C	0.83	0.6	intronic	ZNF638	NA	Heel bone mineral density
111	rs3771371	rs2419075	2	71534498	C	T	0.58	0.46	intergenic	PAIP2B(dist=80265),ZNF638(dist=24387)	NA	Intelligence
111	rs3771371	rs11126331	2	71671116	T	C	0.58	0.32	intergenic	ZNF638(dist=8925),DYSF(dist=9637)	NA	Intelligence
111	rs3771371	rs12477570	2	71508185	A	G	0.56	0.45	intergenic	PAIP2B(dist=53952),ZNF638(dist=50700)	NA	Intelligence
114	rs11689667	rs11689667	2	85491365	T	C	1	0.43	intronic	TCF7L1	NA	Pulse pressure
114	rs11689667	rs6745529	2	85503139	G	T	0.99	0.43	intronic	TCF7L1	NA	Heel bone mineral density
116	rs2579519	rs2579519	2	96675166	T	C	1	0.35	intergenic	ANKRD36C(dist=17098),FAHD2CP(dist=1133)	NA	Diastolic blood pressure
116	rs2579519	rs2692947	2	96674116	T	C	0.78	0.41	intergenic	ANKRD36C(dist=16048),FAHD2CP(dist=2183)	NA	Neutrophil percentage of granulocytes,Eosinophil percentage of granulocytes
116	rs2579519	rs772178	2	96963684	A	G	0.69	0.31	intronic	SNRNP200	NA	Diastolic blood pressure
117	rs4851462	rs6714710	2	98345086	T	G	0.58	0.51	intronic	ZAP70	NA	Posterior cortical atrophy and Alzheimer's disease
117	rs4851462	rs1578957	2	98538433	A	G	0.55	0.25	intronic	TMEM131	NA	Adolescent idiopathic scoliosis
119	rs6722745	rs6722745	2	109000000	T	C	1	0.28	exonic	SULT1C3	nonsynonymous SNV	Systolic blood pressure,Diastolic blood pressure
119	rs6722745	rs4638749	2	109000000	G	A	0.64	0.19	intergenic	SULT1C3(dist=2235),SULT1C2(dist=21053)	NA	Blood pressure
120	rs28377357	rs17174870	2	113000000	C	T	0.81	0.26	intronic	MERTK	NA	Multiple sclerosis
121	rs62158170	rs1823125	2	114000000	A	G	0.95	0.22	intergenic	PAX8(dist=53914),CBWD2(dist=104856)	NA	Sleep duration
121	rs62158170	rs62158211	2	114000000	G	T	0.9	0.21	intergenic	PAX8(dist=69641),CBWD2(dist=89129)	NA	Sleep duration (oversleepers vs undersleepers),Sleep traits (multi-trait analysis),Sleep duration
123	rs6723509	rs11689538	2	122000000	G	C	0.77	0.15	intronic	TFCP2L1	NA	Hemoglobin concentration,Hematocrit,Red blood cell count
123	rs6723509	rs2713206	2	122000000	C	T	0.57	0.2	intronic	TFCP2L1	NA	Testicular germ cell tumor
125	rs4954192	rs4954192	2	136000000	C	T	1	0.51	ncRNA_intronic	CCNT2-AS1	NA	Diisocyanate-induced asthma
125	rs4954192	rs6430553	2	136000000	C	T	0.96	0.5	ncRNA_intronic	CCNT2-AS1	NA	Blood metabolite levels
125	rs4954192	rs6711390	2	136000000	C	T	0.96	0.5	ncRNA_intronic	CCNT2-AS1	NA	Hand grip strength
125	rs4954192	rs6738113	2	136000000	G	A	0.96	0.5	ncRNA_intronic	CCNT2-AS1	NA	Hand grip strength
125	rs4954192	rs6430549	2	136000000	A	G	0.86	0.55	intronic	ACMSD	NA	Hematocrit
125	rs4954192	rs6723108	2	135000000	G	T	0.54	0.65	intergenic	TMEM163(dist=3409),ACMSD(dist=116206)	NA	Type 2 diabetes
128	rs1438896	rs1438896	2	146000000	T	C	1	0.72	ncRNA_intronic	TEX41	NA	Diastolic blood pressure
128	rs1438896	rs4662402	2	146000000	C	T	0.99	0.72	ncRNA_intronic	TEX41	NA	Hematocrit
128	rs1438896	rs17479393	2	146000000	A	T	0.7	0.22	ncRNA_intronic	TEX41	NA	Chin dimples
128	rs1438896	rs55944332	2	146000000	A	G	0.62	0.21	ncRNA_intronic	TEX41	NA	Diastolic blood pressure
128	rs1438896	rs2246363	2	146000000	G	A	0.53	0.77	ncRNA_intronic	TEX41	NA	Hemoglobin concentration
129	rs34570306	rs12996225	2	146000000	T	C	0.91	0.56	intergenic	TEX41(dist=332230),PABPC1P2(dist=1178104)	NA	Diastolic blood pressure
129	rs34570306	rs34338764	2	146000000	A	T	0.55	0.51	intergenic	TEX41(dist=312161),PABPC1P2(dist=1198173)	NA	Lobe attachment (rater-scored or self-reported)
129	rs34570306	rs1533426	2	146000000	G	A	0.52	0.49	intergenic	TEX41(dist=284727),PABPC1P2(dist=1225607)	NA	Photic sneeze reflex
129	rs34570306	rs10427255	2	146000000	C	T	0.51	0.51	intergenic	TEX41(dist=291232),PABPC1P2(dist=1219102)	NA	Common traits (Other)
130	rs62169544	rs61049169	2	147000000	G	A	0.79	0.43	intergenic	TEX41(dist=1054417),PABPC1P2(dist=455917)	NA	Myopia (age of diagnosis),Myopia
130	rs62169544	rs56075542	2	147000000	T	G	0.79	0.43	intergenic	TEX41(dist=1048124),PABPC1P2(dist=462210)	NA	Spherical equivalent or myopia (age of diagnosis)
131	rs12990959	rs2307394	2	149000000	T	C	0.92	0.33	exonic	ORC4	nonsynonymous SNV	Urate levels
131	rs12990959	rs12992412	2	149000000	A	T	0.76	0.37	intronic	MBD5	NA	Atrial fibrillation
131	rs12990959	rs12691765	2	149000000	T	A	0.55	0.37	intergenic	PABPC1P2(dist=1155018),ACVR2A(dist=98510)	NA	Cerebrospinal T-tau levels
136	rs55732192	rs16846053	2	163000000	T	G	0.85	0.1	intronic	SLC4A10	NA	Blood osmolality (transformed sodium)
136	rs55732192	rs56037433	2	163000000	G	A	0.75	0.11	intronic	SLC4A10	NA	Bipolar disorder or attention deficit hyperactivity disorder
136	rs55732192	rs2303319	2	162000000	C	T	0.55	0.08	intronic	PSMD14	NA	Cognitive function
137	rs1446468	rs1446468	2	165000000	T	C	1	0.51	intergenic	FIGN(dist=370969),GRB14(dist=385430)	NA	Systolic blood pressure (cigarette smoking interaction),Mean arterial pressure,Systolic blood pressure,Blood pressure,Diastolic blood pressure (cigarette smoking interaction),Diastolic blood pressure,Immunoglobulin A vasculitis
137	rs1446468	rs73029563	2	165000000	C	G	0.92	0.51	intergenic	FIGN(dist=415649),GRB14(dist=340750)	NA	Diastolic blood pressure x alcohol consumption interaction (2df test),Systolic blood pressure x alcohol consumption interaction (2df test)
137	rs1446468	rs10184428	2	165000000	C	A	0.82	0.51	intergenic	FIGN(dist=419310),GRB14(dist=337089)	NA	Systolic blood pressure,Mean arterial pressure x alcohol consumption interaction (2df test),Mean arterial pressure,Diastolic blood pressure x alcohol consumption interaction (2df test)
137	rs1446468	rs10204405	2	165000000	G	A	0.73	0.47	intergenic	FIGN(dist=455229),GRB14(dist=301170)	NA	Mean arterial pressure
137	rs1446468	rs1371187	2	165000000	A	G	0.73	0.47	intergenic	FIGN(dist=452584),GRB14(dist=303815)	NA	Pulse pressure x alcohol consumption interaction (2df test)
137	rs1446468	rs438885	2	165000000	A	T	0.67	0.53	intergenic	FIGN(dist=459774),GRB14(dist=296625)	NA	Diastolic blood pressure x alcohol consumption (light vs heavy) interaction (2df test),Mean arterial pressure x alcohol consumption (light vs heavy) interaction (2df test),Systolic blood pressure x alcohol consumption (light vs heavy) interaction (2df test)
137	rs1446468	rs1371182	2	165000000	C	T	0.61	0.47	intergenic	FIGN(dist=506698),GRB14(dist=249701)	NA	Systolic blood pressure,Diastolic blood pressure
138	rs6712203	rs6712203	2	166000000	C	T	1	0.42	intronic	COBLL1	NA	Reticulocyte fraction of red cells
138	rs6712203	rs12692737	2	166000000	C	A	0.95	0.41	intronic	COBLL1	NA	Waist-to-hip ratio adjusted for body mass index,Waist-to-hip ratio adjusted for BMI (adjusted for smoking behaviour)
138	rs6712203	rs6738627	2	166000000	G	A	0.94	0.41	intronic	COBLL1	NA	circulating leptin levels,circulating leptin levels adjusted for BMI,Body fat percentage
138	rs6712203	rs3923113	2	166000000	A	C	0.86	0.41	intergenic	GRB14(dist=23489),COBLL1(dist=34846)	NA	Type 2 diabetes
138	rs6712203	rs6717858	2	166000000	T	C	0.82	0.44	UTR3	COBLL1(NM_014900:c.*2795A>G,NM_001278461:c.*2795A>G,NM_001278460:c.*2795A>G,NM_001278458:c.*2795A>G)	NA	Sexual dimorphism in anthropometric traits,Waist-to-hip ratio adjusted for BMI (age <50),Waist-to-hip ratio adjusted for BMI,Waist-to-hip ratio adjusted for BMI x sex x age interaction (4df test),Waist-to-hip ratio adjusted for BMI (age >50),Waist-to-hip ratio adjusted for BMI x sex interaction
138	rs6712203	rs13389219	2	166000000	C	T	0.8	0.44	intergenic	GRB14(dist=50516),COBLL1(dist=7819)	NA	Waist-hip ratio,Type 2 diabetes,High light scatter reticulocyte count
138	rs6712203	rs1128249	2	166000000	G	T	0.79	0.43	intergenic	GRB14(dist=50264),COBLL1(dist=8071)	NA	Waist-to-hip ratio adjusted for BMI (joint analysis main effects and smoking interaction),High light scatter reticulocyte percentage of red cells,Waist-to-hip ratio adjusted for BMI (adjusted for smoking behaviour),Waist-to-hip ratio adjusted for body mass index,Waist-to-hip ratio adjusted for BMI in non-smokers
138	rs6712203	rs10195252	2	166000000	T	C	0.76	0.44	intergenic	GRB14(dist=34731),COBLL1(dist=23604)	NA	Waist circumference adjusted for body mass index,Waist-to-hip ratio adjusted for BMI (joint analysis for main effect and physical activity interaction),Waist-to-hip ratio adjusted for BMI in active individuals,Waist circumference adjusted for BMI (joint analysis main effects and smoking interaction),Waist-to-hip ratio adjusted for BMI,Waist-to-hip ratio adjusted for BMI x sex interaction,Waist-hi…
138	rs6712203	rs12692738	2	166000000	T	C	0.52	0.28	intronic	COBLL1	NA	Waist-to-hip ratio adjusted for BMI (adjusted for smoking behaviour),Waist-to-hip ratio adjusted for body mass index,Waist-to-hip ratio adjusted for BMI in non-smokers,Waist-to-hip ratio adjusted for BMI (joint analysis main effects and smoking interaction)
140	rs6749447	rs6749447	2	169000000	T	G	1	0.27	intronic	STK39	NA	Blood pressure
141	rs560887	rs560887	2	170000000	T	C	1	0.7	intronic	G6PC2	NA	Fasting blood glucose (BMI interaction),Metabolic traits,Metabolic syndrome,Homeostasis model assessment of beta-cell function,Glycemic traits (pregnancy),Metabolite levels,Glycated hemoglobin levels,Metabolite levels (small molecules and protein measures),Fasting plasma glucose,Fasting blood glucose
141	rs560887	rs563694	2	170000000	C	A	0.72	0.64	intergenic	G6PC2(dist=7561),ABCB11(dist=5378)	NA	Fasting plasma glucose
141	rs560887	rs853789	2	170000000	A	G	0.69	0.65	intronic	ABCB11	NA	Glycemic traits (multi-trait analysis)
141	rs560887	rs569805	2	170000000	A	T	0.66	0.64	intronic	ABCB11	NA	Metabolic syndrome (bivariate traits)
141	rs560887	rs552976	2	170000000	A	G	0.65	0.64	intronic	ABCB11	NA	Glycated hemoglobin levels
144	rs11694601	rs2044469	2	175000000	A	G	0.74	0.35	intronic	OLA1	NA	Hand grip strength
144	rs11694601	rs9636259	2	175000000	C	T	0.74	0.35	intronic	OLA1	NA	Reaction time
144	rs11694601	rs75107833	2	175000000	A	G	0.74	0.35	intronic	OLA1	NA	Coronary artery calcified atherosclerotic plaque (130 HU threshold) in type 2 diabetes,Coronary artery calcified atherosclerotic plaque score in type 2 diabetes
145	rs72914576	rs1991601	2	175000000	T	C	0.73	0.74	intronic	WIPF1	NA	QRS complex (12-leadsum)
145	rs72914576	rs56181519	2	176000000	C	T	0.62	0.29	intergenic	WIPF1(dist=8087),CHRNA1(dist=56609)	NA	Atrial fibrillation
146	rs60148403	rs10497465	2	178000000	C	G	0.64	0.26	intergenic	LINC01117(dist=415717),HNRNPA3(dist=141019)	NA	Velopharyngeal dysfunction
148	rs79146658	rs79146658	2	180000000	T	C	1	0.1	intronic	CCDC141	NA	Diastolic blood pressure
148	rs79146658	rs151041685	2	180000000	G	T	0.86	0.1	intronic	CCDC141	NA	Resting heart rate
148	rs79146658	rs17362588	2	180000000	G	A	0.86	0.1	exonic	CCDC141	nonsynonymous SNV	Heart rate response to recovery post exercise (10 sec),Heart rate
149	rs1486236	rs259842	2	181000000	T	C	0.87	0.64	intergenic	ZNF385B(dist=12608),CWC22(dist=70764)	NA	Blood protein levels
149	rs1486236	rs13407401	2	181000000	T	A	0.52	0.27	intronic	ZNF385B	NA	Systolic blood pressure
150	rs10184839	rs10191559	2	182000000	G	A	0.98	0.71	intergenic	UBE2E3(dist=12488),LINC01934(dist=47922)	NA	Red blood cell count
154	rs11901929	rs2675399	2	190000000	A	G	0.63	0.25	intergenic	DIRC1(dist=64131),COL3A1(dist=120137)	NA	Obesity-related traits
155	rs7592578	rs7592578	2	191000000	T	G	1	0.85	intergenic	NEMP2(dist=40123),NAB1(dist=74030)	NA	Diastolic blood pressure
157	rs1469760	rs1376877	2	204000000	C	T	0.79	0.55	intronic	ABI2	NA	Subclinical atherosclerosis traits (other)
157	rs1469760	rs11675251	2	204000000	A	G	0.79	0.55	intronic	ABI2	NA	Butyrylcholinesterase levels
157	rs1469760	rs17594321	2	204000000	A	T	0.64	0.5	intronic	ICA1L	NA	Heel bone mineral density
160	rs55780018	rs55780018	2	209000000	T	C	1	0.43	upstream	LINC01857(dist=968)	NA	Systolic blood pressure
160	rs55780018	rs3845811	2	209000000	C	G	0.84	0.43	intergenic	METTL21A(dist=30735),LINC01857(dist=5596)	NA	Systolic blood pressure
161	rs1047891	rs1047891	2	212000000	C	A	1	0.3	exonic	CPS1	nonsynonymous SNV	Urinary albumin excretion (no hypertensive medication),HDL cholesterol,Metabolite levels (small molecules and protein measures),Mean corpuscular volume,Alanine transaminase levels,Mean platelet volume,Serum metabolite concentrations in chronic kidney disease,Mean corpuscular hemoglobin,Plasma homocysteine levels (post-methionine load test),Glomerular filtration rate (creatinine),Platelet count
161	rs1047891	rs715	2	212000000	T	C	0.9	0.29	UTR3	CPS1(NM_001122633:c.*346T>C,NM_001875:c.*346T>C,NM_001122634:c.*346T>C)	NA	Eosinophil percentage of granulocytes,Blood metabolite levels,Plateletcrit,Creatinine levels,Glomerular filtration rate,Eosinophil percentage of white cells,Fibrinogen,Body mass index,Urinary metabolites,Macular telangiectasia type 2,Amino acid levels,Betaine levels in individuals undergoing cardiac evaluation,Metabolite levels,Fibrinogen levels
162	rs12694277	rs4673659	2	213000000	A	C	0.79	0.77	intronic	ERBB4	NA	Asthma (sex interaction)
163	rs1250259	rs1250259	2	216000000	T	A	1	0.77	exonic	FN1	nonsynonymous SNV	Coronary artery disease,Pulse pressure
163	rs1250259	rs1250258	2	216000000	C	T	0.99	0.77	intronic	FN1	NA	Blood protein levels,Deep ovarian and/or rectovaginal disease with dense adhesions
163	rs1250259	rs1250229	2	216000000	T	C	0.94	0.77	intergenic	FN1(dist=3591),LOC102724849(dist=14046)	NA	Cholesterol, total,Coronary artery disease (myocardial infarction, percutaneous transluminal coronary angioplasty, coronary artery bypass grafting, angina or chromic ischemic heart disease),LDL cholesterol,LDL cholesterol levels,Coronary artery disease
163	rs1250259	rs1250248	2	216000000	A	G	0.87	0.77	intronic	FN1	NA	Total cholesterol levels
164	rs4674114	rs10932679	2	218000000	A	T	0.98	0.2	intergenic	IGFBP5(dist=92319),TNP1(dist=71591)	NA	Pulse pressure
165	rs1063281	rs1063281	2	219000000	C	T	1	0.59	UTR3	TNS1(NM_001308023:c.*450G>A,NM_001308022:c.*450G>A,NM_022648:c.*450G>A)	NA	Diastolic blood pressure
165	rs1063281	rs1035673	2	219000000	T	C	0.99	0.59	intronic	TNS1	NA	Intraocular pressure
165	rs1063281	rs3791979	2	219000000	T	C	0.98	0.59	UTR3	TNS1(NM_001308023:c.*1810A>G,NM_001308022:c.*1810A>G,NM_022648:c.*1810A>G)	NA	Intraocular pressure
165	rs1063281	rs2571445	2	219000000	A	G	0.94	0.59	exonic	TNS1	nonsynonymous SNV	High light scatter reticulocyte percentage of red cells,Lung function (FEV1/FVC),Intraocular pressure,Immature fraction of reticulocytes,Lung function (FEV1),Pulmonary function (smoking interaction),High light scatter reticulocyte count,Lung function (FVC),Pulmonary function,Coronary artery disease
166	rs1996992	rs1816213	2	220000000	C	T	0.94	0.05	intronic	CYP27A1	NA	Diastolic blood pressure
167	rs12474050	rs875097	2	220000000	A	G	0.79	0.68	intronic	SPEG	NA	General cognitive ability
168	rs2972146	rs2972146	2	227000000	G	T	1	0.63	intergenic	LOC646736(dist=55920),MIR5702(dist=422728)	NA	Triglycerides,HDL cholesterol,Diastolic blood pressure,Systolic blood pressure,Triglyceride levels,Hypertension
168	rs2972146	rs2943652	2	227000000	C	T	0.99	0.63	intergenic	LOC646736(dist=63668),MIR5702(dist=414980)	NA	Body fat percentage
168	rs2972146	rs2943645	2	227000000	C	T	0.99	0.62	intergenic	LOC646736(dist=54402),MIR5702(dist=424246)	NA	Triglycerides
168	rs2972146	rs2943641	2	227000000	T	C	0.98	0.63	intergenic	LOC646736(dist=48967),MIR5702(dist=429681)	NA	Insulin levels in response to oral glucose tolerance test (fasting),Type 2 diabetes and other traits
168	rs2972146	rs2176040	2	227000000	A	G	0.98	0.63	intergenic	LOC646736(dist=48024),MIR5702(dist=430624)	NA	Waist circumference,Body mass index,BMI (adjusted for smoking behaviour),Body mass index (joint analysis main effects and smoking interaction),BMI in non-smokers
168	rs2972146	rs2972143	2	227000000	A	G	0.98	0.63	intergenic	LOC646736(dist=71587),MIR5702(dist=407061)	NA	HDL cholesterol levels
168	rs2972146	rs2943650	2	227000000	C	T	0.97	0.63	intergenic	LOC646736(dist=61143),MIR5702(dist=417505)	NA	Adiposity
168	rs2972146	rs2943640	2	227000000	A	C	0.96	0.64	intergenic	LOC646736(dist=48807),MIR5702(dist=429841)	NA	Type 2 diabetes,Visceral adipose tissue/subcutaneous adipose tissue ratio
168	rs2972146	rs1515108	2	227000000	C	T	0.89	0.62	intergenic	LOC646736(dist=78308),MIR5702(dist=400340)	NA	Waist-hip ratio
168	rs2972146	rs1515110	2	227000000	G	T	0.89	0.62	intergenic	LOC646736(dist=77438),MIR5702(dist=401210)	NA	Adiponectin levels
168	rs2972146	rs2943656	2	227000000	A	G	0.89	0.62	intergenic	LOC646736(dist=77140),MIR5702(dist=401508)	NA	Type 2 diabetes,Lean body mass,Appendicular lean mass
168	rs2972146	rs2713536	2	227000000	C	T	0.88	0.62	intergenic	LOC646736(dist=118864),MIR5702(dist=359784)	NA	HDL cholesterol
168	rs2972146	rs2673140	2	227000000	G	A	0.84	0.63	intergenic	LOC646736(dist=115089),MIR5702(dist=363559)	NA	Waist-to-hip ratio adjusted for BMI x sex interaction
168	rs2972146	rs2943658	2	227000000	A	G	0.84	0.63	intergenic	LOC646736(dist=78806),MIR5702(dist=399842)	NA	Waist circumference adjusted for BMI (joint analysis main effects and physical activity interaction),Waist circumference adjusted for BMI in active individuals,Waist circumference adjusted for body mass index
168	rs2972146	rs925735	2	227000000	C	G	0.84	0.63	intergenic	LOC646736(dist=134852),MIR5702(dist=343796)	NA	Adiponectin levels
168	rs2972146	rs7578326	2	227000000	A	G	0.65	0.35	ncRNA_intronic	LOC646736	NA	Type 2 diabetes,Modified Stumvoll Insulin Sensitivity Index (model adjusted for BMI)
168	rs2972146	rs2943636	2	227000000	G	A	0.57	0.47	intergenic	LOC646736(dist=42506),MIR5702(dist=436142)	NA	Sexual dimorphism in anthropometric traits
170	rs12052878	rs6759927	2	238000000	A	G	0.98	0.33	intergenic	COPS8(dist=220430),COL6A3(dist=4736)	NA	Heel bone mineral density
170	rs12052878	rs11677932	2	238000000	G	A	0.97	0.33	intergenic	COPS8(dist=216466),COL6A3(dist=8700)	NA	Coronary artery disease
170	rs12052878	rs4496284	2	238000000	G	A	0.61	0.45	intergenic	COPS8(dist=212741),COL6A3(dist=12425)	NA	Coronary artery disease
171	rs4507125	rs12477314	2	240000000	C	T	0.95	0.2	intergenic	LINC01940(dist=29183),HDAC4(dist=92716)	NA	Pulmonary function,Pulmonary function (smoking interaction)
174	rs347591	rs2594966	3	11325276	G	A	0.81	0.59	intronic	ATG7	NA	Small vessel stroke
174	rs347591	rs7625680	3	11378069	G	A	0.8	0.59	intronic	ATG7	NA	Non-melanoma skin cancer
174	rs347591	rs2606736	3	11400249	C	T	0.79	0.59	intronic	ATG7	NA	HDL cholesterol,Systolic blood pressure
174	rs347591	rs6442260	3	11590751	G	A	0.59	0.39	intronic	ATG7	NA	Positive affect
174	rs347591	rs7635838	3	11412604	T	C	0.56	0.57	intronic	ATG7	NA	HDL cholesterol
176	rs11128722	rs11128722	3	14958126	G	A	1	0.55	intronic	FGD5	NA	Systolic blood pressure,Diastolic blood pressure
176	rs11128722	rs34991912	3	14926351	T	C	0.78	0.55	intronic	FGD5	NA	Coronary artery disease
177	rs189267552	rs146206942	3	19998856	C	G	0.89	0.02	intronic	RAB5A	NA	Heel bone mineral density
179	rs13082711	rs13082711	3	27537909	T	C	1	0.21	intergenic	SLC4A7(dist=11998),EOMES(dist=219531)	NA	Systolic blood pressure (cigarette smoking interaction),Diastolic blood pressure (cigarette smoking interaction),Diastolic blood pressure,Blood pressure,Systolic blood pressure
179	rs13082711	rs11716531	3	27457208	G	A	0.88	0.22	intronic	SLC4A7	NA	Diastolic blood pressure
179	rs13082711	rs3755652	3	27472936	C	T	0.87	0.23	exonic	SLC4A7	nonsynonymous SNV	Diastolic blood pressure,Mean arterial pressure
179	rs13082711	rs13063291	3	27446285	T	A	0.77	0.25	intronic	SLC4A7	NA	Systolic blood pressure x smoking status (current vs non-current) interaction (2df test),Diastolic blood pressure x smoking status (ever vs never) interaction (2df test),Diastolic blood pressure x smoking status (current vs non-current) interaction (2df test),Systolic blood pressure x smoking status (ever vs never) interaction (2df test)
182	rs4678915	rs4425211	3	36951898	A	G	0.82	0.42	intronic	TRANK1	NA	Iris color (L* coordinate)
182	rs4678915	rs3732386	3	36871993	C	T	0.54	0.37	intronic	TRANK1	NA	Schizophrenia
182	rs4678915	rs6550435	3	36864489	T	G	0.54	0.37	upstream	LINC02033(dist=498)	NA	Bipolar disorder,Schizophrenia
182	rs4678915	rs4624519	3	36862980	C	T	0.54	0.37	ncRNA_intronic	LINC02033	NA	Schizophrenia
183	rs267517	rs267567	3	37574024	G	A	0.61	0.43	intronic	ITGA9	NA	PR interval
184	rs6801957	rs6801957	3	38767315	T	C	1	0.58	intronic	SCN10A	NA	QRS duration,QT interval,PR interval,P wave duration,Electrocardiographic traits,PR segment
184	rs6801957	rs10428132	3	38777554	T	G	0.99	0.58	intronic	SCN10A	NA	Brugada syndrome
184	rs6801957	rs6790396	3	38771925	C	G	0.99	0.58	intronic	SCN10A	NA	Atrial fibrillation,P wave duration
184	rs6801957	rs6599255	3	38796415	A	C	0.97	0.58	intronic	SCN10A	NA	Resting heart rate
184	rs6801957	rs6800541	3	38774832	C	T	0.97	0.59	intronic	SCN10A	NA	Atrioventricular conduction,PR interval
184	rs6801957	rs7433306	3	38770639	C	G	0.97	0.59	intronic	SCN10A	NA	PR interval
184	rs6801957	rs7433723	3	38784957	G	A	0.96	0.58	intronic	SCN10A	NA	Heart rate response to exercise
184	rs6801957	rs6795970	3	38766675	A	G	0.96	0.59	exonic	SCN10A	nonsynonymous SNV	Heart rate response to recovery post exercise,QRS duration,Electrocardiographic conduction measures,Electrocardiographic traits
184	rs6801957	rs6798015	3	38798836	C	T	0.81	0.63	intronic	SCN10A	NA	PR interval
186	rs9815354	rs9815354	3	41912651	G	A	1	0.18	intronic	ULK4	NA	Diastolic blood pressure,Pulse pressure
186	rs9815354	rs73081364	3	41913616	G	C	0.99	0.18	intronic	ULK4	NA	Diastolic blood pressure x alcohol consumption interaction (2df test)
186	rs9815354	rs3774372	3	41877414	T	C	0.99	0.18	exonic	ULK4	nonsynonymous SNV	Diastolic blood pressure,Blood pressure
186	rs9815354	rs62258655	3	41932330	G	A	0.97	0.81	intronic	ULK4	NA	Pulse pressure x alcohol consumption interaction (2df test)
186	rs9815354	rs1052501	3	41925398	C	T	0.96	0.81	exonic	ULK4	nonsynonymous SNV	Multiple myeloma
186	rs9815354	rs2272007	3	41996136	T	C	0.95	0.81	exonic	ULK4	nonsynonymous SNV	Multiple myeloma (hyperdiploidy),Diastolic blood pressure
186	rs9815354	rs6599192	3	41992408	G	A	0.95	0.81	intronic	ULK4	NA	Multiple myeloma
186	rs9815354	rs7372217	3	41990122	G	A	0.95	0.81	intronic	ULK4	NA	Blood pressure traits (multi-trait analysis),Diastolic blood pressure
186	rs9815354	rs1717027	3	41987920	T	C	0.95	0.81	intronic	ULK4	NA	Blood pressure
186	rs9815354	rs7622665	3	41970743	T	C	0.95	0.81	intronic	ULK4	NA	Diastolic blood pressure x alcohol consumption (light vs heavy) interaction (2df test)
186	rs9815354	rs1716983	3	41964128	G	A	0.95	0.81	intronic	ULK4	NA	Diastolic blood pressure x alcohol consumption interaction (2df test)
186	rs9815354	rs6599175	3	41786009	T	C	0.93	0.19	intronic	ULK4	NA	Multiple myeloma (hyperdiploidy)
186	rs9815354	rs7651190	3	41765955	A	G	0.93	0.19	intronic	ULK4	NA	Diastolic blood pressure,Blood pressure traits (multi-trait analysis)
186	rs9815354	rs28581706	3	41871397	A	C	0.92	0.18	intronic	ULK4	NA	Pulse pressure x alcohol consumption interaction (2df test)
186	rs9815354	rs6763508	3	41750989	T	C	0.91	0.19	intronic	ULK4	NA	B-cell malignancies (chronic lymphocytic leukemia, Hodgkin lymphoma or multiple myeloma) (pleiotropy)
186	rs9815354	rs73071352	3	41828300	A	G	0.87	0.17	intronic	ULK4	NA	Multiple myeloma,Multiple myeloma and monoclonal gammopathy
186	rs9815354	rs79211428	3	41921810	C	T	0.86	0.17	intronic	ULK4	NA	Diastolic blood pressure x alcohol consumption (light vs heavy) interaction (2df test)
186	rs9815354	rs794905	3	42034730	C	T	0.85	0.82	intergenic	ULK4(dist=30798),TRAK1(dist=93962)	NA	Pulse pressure x alcohol consumption interaction (2df test),Pulse pressure x alcohol consumption (light vs heavy) interaction (2df test)
186	rs9815354	rs794899	3	42028722	T	C	0.85	0.82	intergenic	ULK4(dist=24790),TRAK1(dist=99970)	NA	Pulse pressure x alcohol consumption (light vs heavy) interaction (2df test)
187	rs141979279	rs6792918	3	44857004	A	C	1	0.06	intronic	KIF15	NA	Bone mineral density (hip)
188	rs113134141	rs6796502	3	46866866	G	A	0.97	0.09	intergenic	PRSS45(dist=80621),PRSS42(dist=5028)	NA	Breast cancer
188	rs113134141	rs56387622	3	46888198	T	C	0.72	0.1	intergenic	PRSS42(dist=12613),MYL3(dist=11159)	NA	Breast cancer
188	rs113134141	rs1077216	3	46892161	C	T	0.5	0.07	intergenic	PRSS42(dist=16576),MYL3(dist=7196)	NA	Microalbuminuria
189	rs6797587	rs7617773	3	48193515	C	T	0.99	0.68	intergenic	MAP4(dist=62746),CDC25A(dist=5153)	NA	Coronary artery disease
189	rs6797587	rs12495221	3	48179178	C	T	0.95	0.68	intergenic	MAP4(dist=48409),CDC25A(dist=19490)	NA	Coronary artery disease
189	rs6797587	rs9847953	3	48282695	A	G	0.7	0.29	exonic	ZNF589	nonsynonymous SNV	Systolic blood pressure
189	rs6797587	rs6442101	3	48130893	C	T	0.52	0.69	upstream	MAP4(dist=124)	NA	Diastolic blood pressure,Systolic blood pressure
190	rs6774721	rs6774721	3	49381898	G	A	1	0.15	intergenic	USP4(dist=4362),GPX1(dist=12706)	NA	Intelligence (MTAG),Intelligence
190	rs6774721	rs7623687	3	49448566	A	C	0.98	0.15	intronic	RHOA	NA	Coronary artery disease,Coronary artery disease (myocardial infarction, percutaneous transluminal coronary angioplasty, coronary artery bypass grafting, angina or chromic ischemic heart disease)
190	rs6774721	rs111599092	3	49502779	G	A	0.91	0.14	intergenic	NICN1(dist=36022),DAG1(dist=3357)	NA	General cognitive ability
190	rs6774721	rs111327216	3	49525218	C	T	0.89	0.14	intronic	DAG1	NA	Intelligence (MTAG)
190	rs6774721	rs73079003	3	49832788	G	A	0.79	0.13	exonic	CDHR4	nonsynonymous SNV	Blood protein levels
190	rs6774721	rs3172494	3	48731487	G	T	0.74	0.12	UTR3	IP6K2(NM_001146179:c.*192C>A,NM_001146178:c.*192C>A,NM_001190317:c.*845C>A,NM_001190316:c.*845C>A,NM_001005911:c.*95C>A,NM_001005910:c.*95C>A)	NA	Educational attainment (years of education)
190	rs6774721	rs73082363	3	49130378	T	C	0.7	0.11	intronic	QRICH1	NA	Coronary artery disease
190	rs6774721	rs73078367	3	48708347	C	T	0.6	0.13	intergenic	CELSR3-AS1(dist=1744),NCKIPSD(dist=2925)	NA	Intelligence (MTAG),Intelligence,Monocyte chemoattractant protein-1 levels
191	rs36022378	rs36022378	3	49913705	T	C	1	0.2	intergenic	CAMKV(dist=6050),MST1R(dist=10731)	NA	Diastolic blood pressure
191	rs36022378	rs10865959	3	49891002	G	C	0.53	0.31	intronic	TRAIP	NA	Intelligence (MTAG),Intelligence
191	rs36022378	rs11716948	3	49431903	C	T	0.52	0.28	intronic	RHOA	NA	General cognitive ability
191	rs36022378	rs71324996	3	49834767	A	C	0.52	0.31	intronic	CDHR4	NA	General cognitive ability
191	rs36022378	rs80033912	3	49468689	A	C	0.51	0.27	intergenic	NICN1(dist=1932),DAG1(dist=37447)	NA	Intelligence (MTAG)
191	rs36022378	rs3749237	3	49770032	G	A	0.51	0.31	intronic	IP6K1	NA	Resting heart rate
192	rs13303	rs4282054	3	52566065	T	C	0.98	0.56	intronic	NT5DC2	NA	Cognitive function
192	rs13303	rs6778735	3	52565100	T	C	0.97	0.56	intronic	NT5DC2	NA	General cognitive ability
192	rs13303	rs66782572	3	52567617	A	G	0.95	0.56	exonic	NT5DC2	nonsynonymous SNV	Hemoglobin concentration
192	rs13303	rs12489828	3	52567014	G	T	0.94	0.55	intronic	NT5DC2	NA	Waist circumference adjusted for body mass index,Reticulocyte count,Waist circumference adjusted for BMI (adjusted for smoking behaviour),Waist-to-hip ratio adjusted for BMI,Waist-to-hip ratio adjusted for body mass index,Waist circumference adjusted for BMI (joint analysis main effects and smoking interaction),Waist-to-hip ratio adjusted for BMI x sex x age interaction (4df test),Intelligence (M…
192	rs13303	rs1010553	3	52540773	T	C	0.87	0.47	exonic	STAB1	synonymous SNV	Hematocrit
192	rs13303	rs2590838	3	52622086	G	A	0.81	0.52	intronic	PBRM1	NA	Waist-to-hip ratio adjusted for BMI (joint analysis for main effect and physical activity interaction),Waist-to-hip ratio adjusted for body mass index,Adiponectin levels,Body mass index,Waist-to-hip ratio adjusted for BMI in active individuals
192	rs13303	rs1108842	3	52720080	A	C	0.8	0.52	UTR5	GNL3(NM_206825:c.-728A>C,NM_014366:c.-29A>C)	NA	Intelligence (MTAG),Adiponectin levels
192	rs13303	rs2577831	3	52628056	C	A	0.79	0.51	intronic	PBRM1	NA	Schizophrenia
192	rs13303	rs13083798	3	52649748	A	G	0.77	0.51	intronic	PBRM1	NA	Waist-to-hip ratio adjusted for BMI (adjusted for smoking behaviour),Waist circumference adjusted for BMI (joint analysis main effects and physical activity interaction),Waist circumference adjusted for body mass index,Waist-to-hip ratio adjusted for body mass index,Waist circumference adjusted for BMI in active individuals
192	rs13303	rs2710323	3	52815905	T	C	0.77	0.51	intronic	ITIH1	NA	Schizophrenia, schizoaffective disorder or bipolar disorder,Body mass index,Waist-to-hip ratio adjusted for BMI in active individuals,Waist-to-hip ratio adjusted for BMI (joint analysis for main effect and physical activity interaction),Waist-to-hip ratio adjusted for BMI,Waist-to-hip ratio adjusted for body mass index,Waist-to-hip ratio adjusted for BMI x sex x age interaction (4df test),Glaucom…
192	rs13303	rs2302417	3	52814256	T	A	0.73	0.51	intronic	ITIH1	NA	Bipolar disorder
192	rs13303	rs2535627	3	52845105	T	C	0.69	0.5	intergenic	ITIH3(dist=2080),ITIH4(dist=1901)	NA	Schizophrenia
192	rs13303	rs3617	3	52833805	C	A	0.67	0.48	exonic	ITIH3	nonsynonymous SNV	Red blood cell count,Pulse pressure,Autism spectrum disorder or schizophrenia
192	rs13303	rs4687625	3	52563718	C	T	0.65	0.46	intronic	NT5DC2	NA	Intelligence
192	rs13303	rs2276824	3	52637486	C	G	0.63	0.57	intronic	PBRM1	NA	Waist-to-hip ratio adjusted for BMI (adjusted for smoking behaviour),Waist-to-hip ratio adjusted for body mass index
192	rs13303	rs11235	3	52745087	T	C	0.62	0.43	UTR3	NEK4(NM_001193533:c.*706A>G,NM_001348414:c.*706A>G,NM_003157:c.*706A>G,NM_001348412:c.*706A>G)	NA	Intelligence,Intelligence (MTAG)
192	rs13303	rs9879090	3	52648265	T	C	0.61	0.58	intronic	PBRM1	NA	General cognitive ability
192	rs13303	rs4434138	3	52556890	A	G	0.6	0.47	exonic	STAB1	nonsynonymous SNV	Intelligence (MTAG)
192	rs13303	rs2878628	3	52584715	A	G	0.54	0.43	intronic	PBRM1	NA	Intelligence (MTAG)
192	rs13303	rs10865974	3	52718280	G	T	0.54	0.43	intronic	PBRM1	NA	Bipolar disorder with mood-incongruent psychosis
192	rs13303	rs9311474	3	52338852	T	C	0.53	0.52	intergenic	GLYCTK(dist=9580),DNAH1(dist=11483)	NA	Electroencephalogram traits
192	rs13303	rs1060330	3	52288945	T	C	0.53	0.52	UTR3	WDR82(NM_025222:c.*2561A>G)	NA	Waist-to-hip ratio adjusted for BMI x sex x age interaction (4df test),Waist-to-hip ratio adjusted for BMI
192	rs13303	rs11717383	3	52287468	G	T	0.53	0.52	downstream	WDR82(dist=970)	NA	Schizophrenia,General cognitive ability
192	rs13303	rs2251219	3	52584787	T	C	0.52	0.42	exonic	PBRM1	synonymous SNV	Major mood disorders
192	rs13303	rs11130319	3	52755592	A	T	0.52	0.42	intronic	NEK4	NA	Body mass index
192	rs13303	rs11177	3	52721305	G	A	0.51	0.42	exonic	GNL3	nonsynonymous SNV	Osteoarthritis
192	rs13303	rs12493107	3	52706724	G	T	0.51	0.42	intronic	PBRM1	NA	Blood protein levels
192	rs13303	rs2300149	3	52822921	C	T	0.5	0.41	intronic	ITIH1	NA	Waist circumference adjusted for BMI in active individuals,Waist circumference adjusted for BMI (joint analysis main effects and physical activity interaction),Waist circumference adjusted for body mass index
193	rs9810888	rs9810888	3	53635595	T	G	1	0.49	intronic	CACNA1D	NA	Diastolic blood pressure,Systolic blood pressure,Hypertension
194	rs9827472	rs9827472	3	56726646	C	T	1	0.34	intergenic	FAM208A(dist=9511),ARHGEF3(dist=34800)	NA	Diastolic blood pressure
194	rs9827472	rs6445797	3	56563340	C	G	0.64	0.64	intergenic	ERC2(dist=60949),CCDC66(dist=27844)	NA	Gastritis
194	rs9827472	rs1388251	3	56559244	A	G	0.63	0.25	intergenic	ERC2(dist=56853),CCDC66(dist=31940)	NA	Hip circumference adjusted for BMI
194	rs9827472	rs2054989	3	56530709	A	G	0.59	0.76	intergenic	ERC2(dist=28318),CCDC66(dist=60475)	NA	Hip geometry
194	rs9827472	rs4681994	3	56715363	T	C	0.58	0.46	intronic	FAM208A	NA	General cognitive ability
194	rs9827472	rs9835332	3	56667682	G	C	0.58	0.46	exonic	FAM208A	nonsynonymous SNV	Height
194	rs9827472	rs3772219	3	56771251	A	C	0.51	0.29	exonic	ARHGEF3	nonsynonymous SNV	Mean arterial pressure
196	rs3774702	rs1053338	3	63967900	A	G	0.71	0.15	exonic	ATXN7	nonsynonymous SNV	Breast cancer
196	rs3774702	rs3821902	3	63941697	T	G	0.69	0.15	intronic	ATXN7	NA	Breast cancer
197	rs918466	rs918466	3	64710253	G	A	1	0.42	ncRNA_intronic	ADAMTS9-AS2	NA	Diastolic blood pressure
197	rs918466	rs62247658	3	64715155	C	T	0.95	0.56	ncRNA_intronic	ADAMTS9-AS2	NA	Advanced age-related macular degeneration
197	rs918466	rs6795735	3	64705365	C	T	0.94	0.44	ncRNA_intronic	ADAMTS9-AS2	NA	Type 2 diabetes,Waist-hip ratio,Age-related macular degeneration
197	rs918466	rs4611812	3	64699445	C	T	0.93	0.43	ncRNA_intronic	ADAMTS9-AS2	NA	Type 2 diabetes
197	rs918466	rs4132228	3	64708114	C	T	0.56	0.28	ncRNA_intronic	ADAMTS9-AS2	NA	Hip circumference
197	rs918466	rs4504165	3	64701890	T	C	0.52	0.3	ncRNA_intronic	ADAMTS9-AS2	NA	Waist-to-hip ratio adjusted for BMI in inactive individuals,Waist-to-hip ratio adjusted for BMI x sex interaction,Waist-to-hip ratio adjusted for BMI,Waist-to-hip ratio adjusted for BMI (joint analysis for main effect and physical activity interaction),Waist-to-hip ratio adjusted for body mass index
197	rs918466	rs9860730	3	64701146	A	G	0.52	0.3	ncRNA_intronic	ADAMTS9-AS2	NA	Waist-to-hip ratio adjusted for BMI x sex x age interaction (4df test),Waist-to-hip ratio adjusted for BMI x sex interaction,Waist circumference adjusted for BMI (joint analysis main effects and smoking interaction),Waist-hip ratio,Waist circumference adjusted for body mass index,Waist circumference adjusted for BMI (adjusted for smoking behaviour),Waist circumference adjusted for BMI in non-smok…
197	rs918466	rs4616635	3	64702275	C	G	0.51	0.27	ncRNA_intronic	ADAMTS9-AS2	NA	Waist-to-hip ratio adjusted for BMI (age >50),Waist-to-hip ratio adjusted for BMI (age <50),Waist-to-hip ratio adjusted for BMI,Waist-to-hip ratio adjusted for BMI x sex interaction,Waist-to-hip ratio adjusted for BMI x sex x age interaction (4df test)
197	rs918466	rs66815886	3	64703394	G	T	0.51	0.26	ncRNA_intronic	ADAMTS9-AS2	NA	Waist-to-hip ratio adjusted for body mass index
197	rs918466	rs2371767	3	64718258	G	C	0.51	0.26	ncRNA_intronic	ADAMTS9-AS2	NA	Waist-to-hip ratio adjusted for BMI (joint analysis for main effect and physical activity interaction),Waist-to-hip ratio adjusted for body mass index,Sexual dimorphism in anthropometric traits,Body mass index,Waist-to-hip ratio adjusted for BMI x sex interaction,Waist-to-hip ratio adjusted for BMI in non-smokers,Waist-to-hip ratio adjusted for BMI (adjusted for smoking behaviour),Waist-to-hip ra…
198	rs7630745	rs2306272	3	66434643	T	C	0.63	0.29	exonic	LRIG1	nonsynonymous SNV	Heel bone mineral density,Atrial fibrillation
198	rs7630745	rs332388	3	66411855	T	C	0.6	0.44	intronic	SLC25A26	NA	Atrial fibrillation
199	rs4499560	rs2687201	3	70928930	A	C	0.89	0.68	intergenic	SAMMSON(dist=864479),FOXP1(dist=74935)	NA	Digestive system disease (Barrett's esophagus and esophageal adenocarcinoma combined),Barrett's esophagus,Esophageal adenocarcinoma
199	rs4499560	rs2687202	3	70929983	T	C	0.81	0.7	intergenic	SAMMSON(dist=865532),FOXP1(dist=73882)	NA	Barrett's esophagus or Esophageal adenocarcinoma
199	rs4499560	rs34552401	3	70950691	A	G	0.75	0.3	intergenic	SAMMSON(dist=886240),FOXP1(dist=53174)	NA	Intraocular pressure
199	rs4499560	rs2077610	3	70911271	T	A	0.54	0.57	intergenic	SAMMSON(dist=846820),FOXP1(dist=92594)	NA	General cognitive ability
201	rs9857362	rs6549653	3	74791017	C	T	0.77	0.52	intergenic	CNTN3(dist=220726),MIR4444-2(dist=472610)	NA	Heart rate response to recovery post exercise (20 sec)
201	rs9857362	rs6549649	3	74786491	G	C	0.72	0.47	intergenic	CNTN3(dist=216200),MIR4444-2(dist=477136)	NA	Heart rate response to recovery post exercise
201	rs9857362	rs34310778	3	74783408	T	C	0.72	0.47	intergenic	CNTN3(dist=213117),MIR4444-2(dist=480219)	NA	Heart rate response to recovery post exercise (30 sec)
202	rs1375564	rs6762267	3	85513115	C	A	0.73	0.62	intronic	CADM2	NA	Self-reported risk-taking behaviour
202	rs1375564	rs17518584	3	85604923	C	T	0.71	0.63	intronic	CADM2	NA	Cognitive function,Information processing speed
202	rs1375564	rs2875907	3	85518580	A	G	0.68	0.65	intronic	CADM2	NA	Cannabis use
202	rs1375564	rs1448602	3	85780454	A	G	0.53	0.25	intronic	CADM2	NA	Cannabis use
204	rs9860290	rs9837602	3	99824685	G	A	0.8	0.2	intronic	CMSS1,FILIP1L	NA	Breast cancer
204	rs9860290	rs9833888	3	99723580	G	T	0.78	0.2	intronic	CMSS1,FILIP1L	NA	Breast cancer
204	rs9860290	rs1688766	3	99647850	G	A	0.77	0.2	ncRNA_intronic	MIR548G	NA	Nonsyndromic cleft lip with cleft palate
204	rs9860290	rs1038294	3	99503728	A	G	0.77	0.8	ncRNA_intronic	MIR548G	NA	Nonsyndromic cleft lip with cleft palate
204	rs9860290	rs7616988	3	99701134	G	A	0.74	0.79	ncRNA_intronic	MIR548G	NA	Cleft lip with or without cleft palate
206	rs28675079	rs9868898	3	111000000	A	G	0.82	0.22	intronic	PHLDB2,PLCXD2	NA	Crohn's disease-related phenotypes
210	rs62270945	rs62270945	3	128000000	C	T	1	0.02	intronic	GATA2	NA	Pulse pressure
211	rs9875380	rs7617456	3	133000000	G	A	0.78	0.4	intergenic	NPHP3-AS1(dist=134853),TMEM108(dist=29229)	NA	IgE grass sensitization
211	rs9875380	rs7625328	3	133000000	T	C	0.53	0.53	intergenic	NPHP3-AS1(dist=109161),TMEM108(dist=54921)	NA	Itch intensity from mosquito bite
213	rs863930	rs1278493	3	136000000	G	A	0.62	0.53	intronic	PPP2R3A	NA	Neuroticism,Atrial fibrillation
213	rs863930	rs12488721	3	136000000	T	C	0.58	0.45	intronic	PCCB	NA	Neuroticism
213	rs863930	rs7432375	3	136000000	G	A	0.55	0.44	intronic	STAG1	NA	Neuroticism,Autism spectrum disorder or schizophrenia,Schizophrenia
213	rs863930	rs7634476	3	136000000	A	G	0.55	0.57	intronic	STAG1	NA	Neuroticism
213	rs863930	rs66691851	3	136000000	C	T	0.55	0.43	intronic	STAG1	NA	Schizophrenia,Neuroticism
213	rs863930	rs1729951	3	137000000	T	G	0.5	0.59	intergenic	STAG1(dist=29488),SLC35G2(dist=37128)	NA	Neuroticism
214	rs2306374	rs2306374	3	138000000	T	C	1	0.15	intronic	MRAS	NA	Coronary heart disease
214	rs2306374	rs9818870	3	138000000	C	T	0.98	0.14	UTR3	MRAS(NM_001252091:c.*1011C>T,NM_012219:c.*1011C>T,NM_001252093:c.*1011C>T,NM_001085049:c.*1011C>T,NM_001252092:c.*1011C>T,NM_001252090:c.*1011C>T)	NA	Coronary artery disease,Coronary heart disease
214	rs2306374	rs3732837	3	138000000	A	T	0.98	0.14	UTR3	MRAS(NM_001252091:c.*809A>T,NM_012219:c.*809A>T,NM_001252093:c.*809A>T,NM_001085049:c.*809A>T,NM_001252092:c.*809A>T,NM_001252090:c.*809A>T)	NA	Coronary artery disease
214	rs2306374	rs185244	3	138000000	C	T	0.94	0.15	intronic	MRAS	NA	Coronary artery disease
214	rs2306374	rs13059110	3	138000000	G	T	0.52	0.12	intronic	ARMC8,NME9	NA	Modified Stumvoll Insulin Sensitivity Index
215	rs16851397	rs16851397	3	141000000	A	G	1	0.05	intronic	ZBTB38	NA	Diastolic blood pressure,Systolic blood pressure
215	rs16851397	rs9825379	3	141000000	G	A	0.59	0.07	intronic	ZBTB38	NA	Height
216	rs62278541	rs4683702	3	143000000	T	G	0.91	0.39	intergenic	PCOLCE2(dist=9093),LOC100507389(dist=28379)	NA	Blood protein levels
216	rs62278541	rs4683701	3	143000000	T	C	0.9	0.39	intronic	PCOLCE2	NA	Blood protein levels
216	rs62278541	rs34516933	3	143000000	T	A	0.87	0.38	intronic	PCOLCE2	NA	Blood protein levels
216	rs62278541	rs9811066	3	143000000	A	G	0.58	0.37	ncRNA_exonic	LOC100507389	NA	Blood protein levels
216	rs62278541	rs9832727	3	143000000	C	G	0.54	0.39	ncRNA_intronic	LOC100507389	NA	Phospholipid levels (plasma)
218	rs73158427	rs12493885	3	154000000	G	C	0.79	0.87	exonic	ARHGEF26	nonsynonymous SNV	Coronary artery disease,Coronary artery disease (myocardial infarction, percutaneous transluminal coronary angioplasty, coronary artery bypass grafting, angina or chromic ischemic heart disease)
218	rs73158427	rs789294	3	154000000	C	G	0.52	0.87	intronic	GPR149	NA	Coronary artery disease
218	rs73158427	rs701145	3	154000000	T	C	0.52	0.87	downstream	GPR149(dist=662)	NA	Coronary artery disease
219	rs143112823	rs143112823	3	155000000	G	A	1	0.08	intergenic	GPR149(dist=560463),MME(dist=89469)	NA	Diastolic blood pressure
221	rs78151625	rs116248771	3	158000000	A	G	0.65	0.26	intergenic	MLF1(dist=27564),GFM1(dist=10504)	NA	diarrhoeal disease at age 2
222	rs2178452	rs4679904	3	160000000	C	T	0.64	0.26	intergenic	KPNA4(dist=57520),ARL14(dist=54052)	NA	Primary biliary cholangitis
223	rs16833934	rs16833934	3	164000000	A	G	1	0.27	intergenic	LINC01192(dist=716161),MIR1263(dist=152009)	NA	Blood pressure
223	rs16833934	rs11921904	3	164000000	G	T	0.6	0.18	intergenic	LINC01192(dist=763962),MIR1263(dist=104208)	NA	Adolescent idiopathic scoliosis
224	rs419076	rs419076	3	169000000	T	C	1	0.52	intronic	MECOM	NA	Blood pressure,Systolic blood pressure (cigarette smoking interaction),Diastolic blood pressure,Systolic blood pressure,Diastolic blood pressure (cigarette smoking interaction)
224	rs419076	rs448378	3	169000000	G	A	1	0.52	intronic	MECOM	NA	Systolic blood pressure,Magnesium levels,Mean arterial pressure
224	rs419076	rs9290366	3	169000000	A	G	0.93	0.53	intronic	MECOM	NA	Red blood cell count
224	rs419076	rs6779380	3	169000000	C	T	0.93	0.53	intronic	MECOM	NA	Systolic blood pressure,Diastolic blood pressure
224	rs419076	rs1918974	3	169000000	C	T	0.91	0.53	ncRNA_intronic	LOC105374205	NA	Diastolic blood pressure
224	rs419076	rs1918973	3	169000000	A	G	0.91	0.53	intronic	MECOM	NA	Mean arterial pressure x alcohol consumption interaction (2df test)
224	rs419076	rs1290784	3	169000000	C	T	0.89	0.46	intronic	MECOM	NA	Diastolic blood pressure x alcohol consumption (light vs heavy) interaction (2df test),Mean arterial pressure x alcohol consumption (light vs heavy) interaction (2df test),Systolic blood pressure x alcohol consumption interaction (2df test),Systolic blood pressure x alcohol consumption (light vs heavy) interaction (2df test)
224	rs419076	rs988398	3	169000000	C	T	0.86	0.45	intronic	MECOM	NA	Diastolic blood pressure x alcohol consumption interaction (2df test),Mean arterial pressure x alcohol consumption interaction (2df test)
224	rs419076	rs988397	3	169000000	C	T	0.86	0.45	intronic	MECOM	NA	Diastolic blood pressure x alcohol consumption interaction (2df test),Diastolic blood pressure x alcohol consumption (light vs heavy) interaction (2df test)
224	rs419076	rs1290786	3	169000000	C	T	0.83	0.45	intronic	MECOM	NA	Mean arterial pressure x alcohol consumption (light vs heavy) interaction (2df test)
224	rs419076	rs2014590	3	169000000	C	T	0.75	0.48	intronic	MECOM	NA	Systolic blood pressure x alcohol consumption (light vs heavy) interaction (2df test)
225	rs4894535	rs4894535	3	172000000	C	T	1	0.15	intronic	FNDC3B	NA	Corneal structure
225	rs4894535	rs6445055	3	172000000	G	A	0.87	0.17	intronic	FNDC3B	NA	Intraocular pressure
225	rs4894535	rs12492846	3	172000000	C	T	0.53	0.85	intronic	FNDC3B	NA	Intraocular pressure
227	rs7611674	rs7612445	3	179000000	G	T	0.98	0.17	intergenic	GNB4(dist=3608),ACTL6A(dist=107689)	NA	Heart rate,Atrial fibrillation,Resting heart rate
227	rs7611674	rs4855075	3	179000000	C	T	0.65	0.12	intergenic	GNB4(dist=1123),ACTL6A(dist=110174)	NA	Atrial fibrillation
227	rs7611674	rs4855074	3	179000000	C	T	0.65	0.12	intronic	GNB4	NA	Atrial fibrillation
229	rs12374077	rs12374077	3	185000000	G	C	1	0.32	intronic	SENP2	NA	Diastolic blood pressure
229	rs12374077	rs13095912	3	185000000	G	A	1	0.32	intergenic	LIPH(dist=31729),SENP2(dist=1933)	NA	Systolic blood pressure
229	rs12374077	rs13081203	3	185000000	G	A	0.99	0.32	intronic	SENP2	NA	Seborrheic dermatitis
236	rs7437940	rs7437940	4	7887500	T	C	1	0.6	intronic	AFAP1	NA	Pulse pressure
236	rs7437940	rs9330348	4	7883887	C	G	1	0.59	intronic	AFAP1	NA	Glaucoma (primary open-angle)
236	rs7437940	rs28795989	4	7891545	A	G	0.98	0.6	intronic	AFAP1	NA	Intraocular pressure,Glaucoma
236	rs7437940	rs6857814	4	7916540	A	G	0.87	0.38	intronic	AFAP1	NA	Glaucoma (primary open-angle)
236	rs7437940	rs1320074	4	7904111	T	G	0.87	0.62	intronic	AFAP1	NA	Glaucoma (primary open-angle)
236	rs7437940	rs12507127	4	7920267	A	C	0.76	0.36	intronic	AFAP1	NA	Intraocular pressure
236	rs7437940	rs59521811	4	7909772	T	C	0.67	0.33	intronic	AFAP1	NA	Glaucoma (primary open-angle)
236	rs7437940	rs6816389	4	7864457	T	C	0.53	0.45	intronic	AFAP1	NA	Intraocular pressure
236	rs7437940	rs28500712	4	7896213	A	G	0.52	0.72	intronic	AFAP1	NA	Glaucoma,Intraocular pressure
237	rs3796822	rs34325511	4	10028867	G	A	0.77	0.24	intronic	SLC2A9	NA	Serum uric acid levels
237	rs3796822	rs3822259	4	10118745	G	T	0.51	0.6	upstream	WDR1(dist=172)	NA	Atrial fibrillation
240	rs2610990	rs2724475	4	17946432	T	C	0.98	0.71	intronic	LCORL	NA	Height
240	rs2610990	rs724577	4	17993410	A	C	0.97	0.71	intronic	LCORL	NA	Birth weight,Height
240	rs2610990	rs925098	4	17919811	G	A	0.96	0.7	intronic	LCORL	NA	Height,Birth weight
240	rs2610990	rs2174633	4	17917781	A	C	0.96	0.7	intronic	LCORL	NA	Heel bone mineral density
241	rs28667801	rs6825268	4	26783453	A	G	0.68	0.52	intergenic	TBC1D19(dist=25618),LOC105374546(dist=77793)	NA	Schizophrenia
242	rs1878825	rs12651329	4	36079594	T	C	0.67	0.43	intronic	ARAP2	NA	Amyotrophic lateral sclerosis (age of onset)
242	rs1878825	rs12645801	4	36068571	A	T	0.59	0.37	UTR3	ARAP2(NM_015230:c.*958T>A)	NA	Gut microbiota (functional units)
243	rs2291435	rs2291435	4	38387395	C	T	1	0.54	intergenic	TBC1D1(dist=246599),LINC01258(dist=34888)	NA	Systolic blood pressure,Diastolic blood pressure
244	rs35529250	rs35529250	4	40428091	C	T	1	0	exonic	RBM47	nonsynonymous SNV	Hypertension,Systolic blood pressure,Diastolic blood pressure
246	rs871606	rs871606	4	54799245	T	C	1	0.14	intergenic	LOC100506444(dist=198720),RPL21P44(dist=52421)	NA	Blood pressure,Pulse pressure x alcohol consumption interaction (2df test),Pulse pressure x alcohol consumption (light vs heavy) interaction (2df test),Pulse pressure
246	rs871606	rs17083718	4	54801549	A	G	0.9	0.12	intergenic	LOC100506444(dist=201024),RPL21P44(dist=50117)	NA	Pulse pressure x alcohol consumption interaction (2df test),Systolic blood pressure x alcohol consumption interaction (2df test)
246	rs871606	rs11725926	4	54796220	T	C	0.55	0.19	intergenic	LOC100506444(dist=195695),RPL21P44(dist=55446)	NA	Pulse pressure
246	rs871606	rs58354223	4	54794475	C	T	0.53	0.18	intergenic	LOC100506444(dist=193950),RPL21P44(dist=57191)	NA	Adult asthma,Asthma
249	rs10008637	rs10008637	4	77414144	T	C	1	0.45	intronic	SHROOM3	NA	Cardiometabolic and hematological traits
249	rs10008637	rs13146355	4	77412140	G	A	0.95	0.43	intronic	SHROOM3	NA	Magnesium levels,Renal function-related traits (eGRFcrea),Glomerular filtration rate (creatinine),Renal function-related traits (sCR)
249	rs10008637	rs4859682	4	77410318	C	A	0.95	0.43	intronic	SHROOM3	NA	Glomerular filtration rate,Red blood cell count
249	rs10008637	rs5020545	4	77414988	C	T	0.94	0.43	intronic	SHROOM3	NA	Glomerular filtration rate
249	rs10008637	rs17319721	4	77368847	G	A	0.86	0.41	intronic	SHROOM3	NA	Renal function and chronic kidney disease,Glomerular filtration rate (creatinine),Chronic kidney disease,Glomerular filtration rate in non diabetics (creatinine)
249	rs10008637	rs9992101	4	77360431	G	A	0.75	0.39	intronic	SHROOM3	NA	Creatinine levels
249	rs10008637	rs10032549	4	77398015	A	G	0.73	0.52	intronic	SHROOM3	NA	Glomerular filtration rate
249	rs10008637	rs2870238	4	77373079	C	T	0.68	0.47	intronic	SHROOM3	NA	Hemoglobin concentration,Hematocrit
249	rs10008637	rs1986734	4	77420784	C	T	0.6	0.51	intronic	SHROOM3	NA	Eosinophilic esophagitis (pediatric),Metabolite levels (small molecules and protein measures)
250	rs16998073	rs16998073	4	81184341	A	T	1	0.27	intergenic	PRDM8(dist=58859),FGF5(dist=3401)	NA	Mean arterial pressure x alcohol consumption (light vs heavy) interaction (2df test),Diastolic blood pressure,Diastolic blood pressure x alcohol consumption (light vs heavy) interaction (2df test),Mean arterial pressure,Systolic blood pressure x alcohol consumption (light vs heavy) interaction (2df test)
250	rs16998073	rs12509595	4	81182554	T	C	0.99	0.27	intergenic	PRDM8(dist=57072),FGF5(dist=5188)	NA	Diastolic blood pressure x alcohol consumption interaction (2df test),Potassium levels,Blood urea nitrogen levels,Glomerular filtration rate,Red blood cell count,Mean arterial pressure x alcohol consumption interaction (2df test),Systolic blood pressure x alcohol consumption interaction (2df test),Hematocrit
250	rs16998073	rs10857147	4	81181072	A	T	0.97	0.26	intergenic	PRDM8(dist=55590),FGF5(dist=6670)	NA	Mean arterial pressure,Creatinine levels,Serum uric acid levels,Pulse pressure,Diastolic blood pressure,Coronary artery disease,Red blood cell count,Coronary artery disease (myocardial infarction, percutaneous transluminal coronary angioplasty, coronary artery bypass grafting, angina or chromic ischemic heart disease),Systolic blood pressure
250	rs16998073	rs13125101	4	81174592	G	A	0.96	0.27	intergenic	PRDM8(dist=49110),FGF5(dist=13150)	NA	Mean arterial pressure x alcohol consumption interaction (2df test)
250	rs16998073	rs11099098	4	81169912	G	T	0.95	0.27	intergenic	PRDM8(dist=44430),FGF5(dist=17830)	NA	Blood pressure,Urate levels
250	rs16998073	rs1458038	4	81164723	C	T	0.93	0.27	intergenic	PRDM8(dist=39241),FGF5(dist=23019)	NA	Pulse pressure,Systolic blood pressure (cigarette smoking interaction),Diastolic blood pressure,Systolic blood pressure,Diastolic blood pressure (cigarette smoking interaction),Atrial fibrillation,Blood pressure
250	rs16998073	rs11099097	4	81167309	C	T	0.92	0.27	intergenic	PRDM8(dist=41827),FGF5(dist=20433)	NA	Diastolic blood pressure x alcohol consumption (light vs heavy) interaction (2df test),Mean arterial pressure x alcohol consumption (light vs heavy) interaction (2df test),Systolic blood pressure x alcohol consumption (light vs heavy) interaction (2df test),Systolic blood pressure x alcohol consumption interaction (2df test)
250	rs16998073	rs13149993	4	81158545	G	A	0.62	0.3	intergenic	PRDM8(dist=33063),FGF5(dist=29197)	NA	Pulse pressure x alcohol consumption interaction (2df test),Mean arterial pressure
250	rs16998073	rs1902859	4	81157703	T	C	0.58	0.31	intergenic	PRDM8(dist=32221),FGF5(dist=30039)	NA	Hypertension,Systolic blood pressure,Diastolic blood pressure
252	rs2014912	rs2014912	4	86715670	T	C	1	0.85	intronic	ARHGAP24	NA	Pulse pressure,Systolic blood pressure
252	rs2014912	rs7687906	4	86715312	G	T	1	0.85	intronic	ARHGAP24	NA	Obesity-related traits
252	rs2014912	rs17010957	4	86719165	T	C	0.76	0.14	intronic	ARHGAP24	NA	Heel bone mineral density,Systolic blood pressure,Systolic blood pressure (cigarette smoking interaction)
252	rs2014912	rs72976751	4	86725959	A	T	0.74	0.13	intronic	ARHGAP24	NA	Heel bone mineral density
253	rs13149209	rs10011267	4	89759734	C	T	0.89	0.26	intronic	FAM13A	NA	Myopia (age of diagnosis)
253	rs13149209	rs2609255	4	89811195	G	T	0.52	0.76	intronic	FAM13A	NA	Interstitial lung disease
255	rs1347345	rs1434538	4	96066672	C	T	0.66	0.56	intronic	BMPR1B	NA	Coronary artery disease
256	rs17248480	rs17249398	4	103000000	G	A	0.77	0.03	intergenic	FLJ20021(dist=237074),BANK1(dist=204650)	NA	Hand grip strength,General cognitive ability
257	rs13107325	rs13107325	4	103000000	C	T	1	0.08	exonic	SLC39A8	nonsynonymous SNV	Schizophrenia,Systolic blood pressure x alcohol consumption interaction (2df test),Hand grip strength,Body mass index,Hypertension,Diastolic blood pressure x alcohol consumption interaction (2df test),BMI in non-smokers,NT-proBNP levels in acute coronary syndrome,BMI (adjusted for smoking behaviour),Diastolic blood pressure,Mean arterial pressure,Blood pressure,Body mass index (joint analysis mai…
257	rs13107325	rs13135092	4	103000000	A	G	0.93	0.09	intronic	SLC39A8	NA	HDL cholesterol,Hand grip strength
257	rs13107325	rs35518360	4	103000000	A	T	0.86	0.09	intergenic	BANK1(dist=150921),SLC39A8(dist=25308)	NA	Schizophrenia
257	rs13107325	rs35225200	4	103000000	A	C	0.86	0.09	intergenic	BANK1(dist=150919),SLC39A8(dist=25310)	NA	Autism spectrum disorder or schizophrenia,Mean arterial pressure x alcohol consumption interaction (2df test)
257	rs13107325	rs1813006	4	103000000	G	T	0.63	0.06	intergenic	BANK1(dist=5680),SLC39A8(dist=170549)	NA	Intelligence (MTAG)
257	rs13107325	rs6855246	4	103000000	A	G	0.59	0.09	intergenic	BANK1(dist=116501),SLC39A8(dist=59728)	NA	Intelligence (MTAG),Autism spectrum disorder or schizophrenia,General cognitive ability
257	rs13107325	rs13126505	4	103000000	G	A	0.51	0.06	intronic	BANK1	NA	Inflammatory bowel disease,Crohn's disease,Intelligence
257	rs13107325	rs13105581	4	103000000	C	T	0.51	0.08	intronic	SLC39A8	NA	Intelligence,Intelligence (MTAG),General cognitive ability
258	rs223361	rs7674212	4	104000000	G	T	0.64	0.42	intronic	SLC9B2	NA	Type 2 diabetes
258	rs223361	rs397834892	4	104000000	A	G	0.56	0.47	intronic	UBE2D3	NA	Blood protein levels
258	rs223361	rs2720460	4	104000000	A	G	0.56	0.4	intronic	CENPE	NA	Testicular germ cell tumor
258	rs223361	rs223498	4	104000000	A	C	0.51	0.48	intronic	MANBA	NA	Sarcoidosis
258	rs223361	rs227370	4	104000000	T	C	0.5	0.67	intronic	MANBA	NA	Blood protein levels
259	rs4699165	rs11726786	4	106000000	T	G	0.94	0.35	ncRNA_intronic	TET2-AS1	NA	Cognitive ability (MTAG),Intelligence (MTAG),Cognitive ability
259	rs4699165	rs13123752	4	106000000	G	A	0.86	0.63	intronic	TET2	NA	Reaction time
259	rs4699165	rs2189234	4	106000000	T	G	0.86	0.63	intronic	TET2	NA	Inflammatory bowel disease,Ulcerative colitis
259	rs4699165	rs6855629	4	106000000	G	A	0.85	0.37	ncRNA_intronic	TET2-AS1	NA	Height
259	rs4699165	rs2454206	4	106000000	A	G	0.85	0.37	exonic	TET2	nonsynonymous SNV	Height
259	rs4699165	rs2726491	4	106000000	G	A	0.84	0.37	ncRNA_intronic	TET2-AS1	NA	Intelligence
259	rs4699165	rs2726513	4	106000000	G	T	0.73	0.4	ncRNA_intronic	TET2-AS1	NA	General cognitive ability
259	rs4699165	rs2101975	4	106000000	A	G	0.67	0.43	ncRNA_intronic	TET2-AS1	NA	Intelligence (MTAG)
259	rs4699165	rs2726481	4	106000000	T	C	0.64	0.38	ncRNA_intronic	TET2-AS1	NA	Tonsillectomy
259	rs4699165	rs2647261	4	106000000	G	A	0.61	0.37	ncRNA_intronic	TET2-AS1	NA	Intelligence (MTAG)
259	rs4699165	rs2647263	4	106000000	T	C	0.58	0.4	ncRNA_intronic	TET2-AS1	NA	Intelligence (MTAG)
259	rs4699165	rs10010325	4	106000000	C	A	0.52	0.49	ncRNA_intronic	TET2-AS1	NA	Intelligence (MTAG),Height,Ulcerative colitis,Intelligence
259	rs4699165	rs2903385	4	106000000	G	A	0.52	0.49	ncRNA_intronic	TET2-AS1	NA	General cognitive ability
260	rs13112725	rs13112725	4	107000000	G	C	1	0.77	intergenic	NPNT(dist=18914),LOC101929577(dist=12732)	NA	Systolic blood pressure
261	rs7694643	rs898518	4	109000000	C	A	0.78	0.59	intronic	LEF1	NA	Chronic lymphocytic leukemia
261	rs7694643	rs2003869	4	109000000	A	G	0.77	0.59	intronic	LEF1	NA	Chronic lymphocytic leukemia
261	rs7694643	rs7690934	4	109000000	T	C	0.77	0.59	intronic	LEF1	NA	Chronic lymphocytic leukemia
261	rs7694643	rs956237	4	109000000	G	A	0.65	0.56	intronic	LEF1	NA	Systemic lupus erythematosus
262	rs6825911	rs6825911	4	111000000	C	T	1	0.78	intergenic	ELOVL6(dist=261818),ENPEP(dist=15591)	NA	Mean arterial pressure,Blood pressure
262	rs6825911	rs2087160	4	111000000	G	T	0.94	0.79	intergenic	ELOVL6(dist=214910),ENPEP(dist=62499)	NA	Metabolic traits
262	rs6825911	rs1996603	4	111000000	G	A	0.55	0.87	intergenic	ELOVL6(dist=258542),ENPEP(dist=18867)	NA	Iris color (b* coordinate)
263	rs4834735	rs7698598	4	120000000	A	G	0.97	0.87	exonic	SYNPO2	nonsynonymous SNV	Amyotrophic lateral sclerosis (sporadic)
264	rs66887589	rs66887589	4	121000000	T	C	1	0.49	intronic	PDE5A	NA	Diastolic blood pressure
264	rs66887589	rs1155577	4	120000000	C	T	0.95	0.5	intronic	PDE5A	NA	Platelet count
266	rs7439567	rs9761603	4	138000000	G	A	0.72	0.4	intergenic	LINC02510(dist=289033),PCDH18(dist=29938)	NA	Diastolic blood pressure
267	rs72719160	rs4690766	4	144000000	C	G	0.84	0.64	intergenic	INPP4B(dist=262352),LOC105377623(dist=68773)	NA	Severity of nausea and vomiting of pregnancy
267	rs72719160	rs1440410	4	144000000	T	A	0.59	0.55	intergenic	USP38(dist=13282),GAB1(dist=99674)	NA	Ischemic stroke
267	rs72719160	rs300890	4	144000000	T	C	0.53	0.55	intergenic	USP38(dist=104743),GAB1(dist=8213)	NA	Nasopharyngeal carcinoma
268	rs4292285	rs17767138	4	145000000	C	T	0.93	0.6	intergenic	GYPA(dist=264471),HHIP-AS1(dist=237658)	NA	Femoral neck bone mineral density
269	rs4835266	rs4345206	4	147000000	T	C	0.6	0.53	intronic	ZNF827	NA	Coronary artery disease
270	rs10305838	rs6841581	4	148000000	G	A	1	0.15	upstream	EDNRA(dist=879)	NA	Coronary artery disease,Coronary artery disease (myocardial infarction, percutaneous transluminal coronary angioplasty, coronary artery bypass grafting, angina or chromic ischemic heart disease),Coronary artery disease or large artery stroke
270	rs10305838	rs6842241	4	148000000	C	A	1	0.15	intergenic	TTC29(dist=533781),EDNRA(dist=1250)	NA	Intracranial aneurysm,Peripheral artery disease,Coronary artery disease
270	rs10305838	rs17612693	4	148000000	T	A	0.94	0.15	intergenic	TTC29(dist=498301),EDNRA(dist=36730)	NA	Coronary artery disease
270	rs10305838	rs17612742	4	148000000	T	C	0.9	0.14	intronic	EDNRA	NA	Ischemic stroke (large artery atherosclerosis)
270	rs10305838	rs78049276	4	148000000	A	C	0.86	0.13	intronic	EDNRA	NA	Pulse pressure
270	rs10305838	rs6537481	4	148000000	A	G	0.52	0.26	intergenic	TTC29(dist=529056),EDNRA(dist=5975)	NA	Pancreatic cancer
272	rs13139571	rs13139571	4	157000000	C	A	1	0.26	intronic	GUCY1A3	NA	Diastolic blood pressure,Systolic blood pressure (cigarette smoking interaction),Blood pressure,Diastolic blood pressure (cigarette smoking interaction),Systolic blood pressure,Diastolic blood pressure x alcohol consumption (light vs heavy) interaction (2df test),Mean arterial pressure x alcohol consumption (light vs heavy) interaction (2df test),Systolic blood pressure x alcohol consumption inte…
272	rs13139571	rs11731886	4	157000000	A	C	0.96	0.26	intergenic	GUCY1A3(dist=1605),GUCY1B3(dist=20306)	NA	Diastolic blood pressure x alcohol consumption interaction (2df test),Systolic blood pressure x alcohol consumption interaction (2df test)
272	rs13139571	rs13131930	4	157000000	C	T	0.85	0.29	intronic	GUCY1A3	NA	Coronary artery disease
272	rs13139571	rs11725969	4	157000000	C	T	0.84	0.29	intronic	GUCY1A3	NA	Mean arterial pressure x alcohol consumption interaction (2df test),Diastolic blood pressure x alcohol consumption interaction (2df test),Mean arterial pressure x alcohol consumption (light vs heavy) interaction (2df test),Diastolic blood pressure x alcohol consumption (light vs heavy) interaction (2df test),Systolic blood pressure x alcohol consumption interaction (2df test)
272	rs13139571	rs13143871	4	157000000	T	C	0.84	0.29	intronic	GUCY1A3	NA	Hypertension,Systolic blood pressure,Diastolic blood pressure
272	rs13139571	rs72689147	4	157000000	G	T	0.73	0.2	intronic	GUCY1A3	NA	Myocardial infarction,Coronary artery disease
272	rs13139571	rs2306556	4	157000000	A	G	0.72	0.2	intronic	GUCY1A3	NA	Coronary artery disease (myocardial infarction, percutaneous transluminal coronary angioplasty, coronary artery bypass grafting, angina or chromic ischemic heart disease)
272	rs13139571	rs7692387	4	157000000	G	A	0.72	0.2	intronic	GUCY1A3	NA	Coronary artery disease,Diastolic blood pressure
273	rs17035181	rs10517653	4	158000000	G	T	0.85	0.16	intronic	PDGFC	NA	Maximum cranial length
274	rs869396	rs7696431	4	170000000	T	G	0.94	0.49	intronic	PALLD	NA	Coronary artery disease
274	rs869396	rs1566497	4	170000000	C	A	0.55	0.4	intronic	PALLD	NA	Pulse pressure
275	rs17059668	rs17059668	4	175000000	C	G	1	0.08	intergenic	HAND2-AS1(dist=72257),LINC02269(dist=233761)	NA	Pulse pressure
277	rs10069690	rs10069690	5	1279790	C	T	1	0.28	intronic	TERT	NA	Serous borderline ovarian cancer,Glioblastoma,Low-grade serous and serous borderline ovarian cancer,Uterine fibroids,High-grade serous ovarian cancer,Non-glioblastoma glioma,Serous invasive ovarian cancer,Breast cancer (estrogen-receptor negative),Breast cancer (estrogen-receptor negative, progesterone-receptor negative, and human epidermal growth factor-receptor negative),Breast cancer,Glioma,Ep…
277	rs10069690	rs72709458	5	1283755	C	T	0.65	0.23	intronic	TERT	NA	Glioblastoma
277	rs10069690	rs2242652	5	1280028	G	A	0.64	0.21	intronic	TERT	NA	Prostate cancer,Breast cancer,Breast cancer (estrogen-receptor negative)
277	rs10069690	rs7734992	5	1280128	T	C	0.51	0.44	intronic	TERT	NA	Neutrophil percentage of white cells
277	rs10069690	rs7725218	5	1282414	G	A	0.51	0.37	intronic	TERT	NA	Prostate cancer,Cancer (pleiotropy)
279	rs1173771	rs1173771	5	32815028	A	G	1	0.58	intergenic	NPR3(dist=23198),LINC02120(dist=132521)	NA	Hip circumference adjusted for BMI,Pulse pressure,Systolic blood pressure (cigarette smoking interaction),Diastolic blood pressure,Systolic blood pressure,Hypertension,Diastolic blood pressure (cigarette smoking interaction),Mean arterial pressure,Blood pressure
279	rs1173771	rs9292468	5	32819073	T	C	1	0.58	intergenic	NPR3(dist=27243),LINC02120(dist=128476)	NA	Mean arterial pressure x alcohol consumption interaction (2df test),Systolic blood pressure x alcohol consumption interaction (2df test),Diastolic blood pressure x alcohol consumption interaction (2df test),Height
279	rs1173771	rs7733331	5	32828846	T	C	0.99	0.58	intergenic	NPR3(dist=37016),LINC02120(dist=118703)	NA	Waist circumference adjusted for body mass index,Pulse pressure x alcohol consumption interaction (2df test)
279	rs1173771	rs10059884	5	32832474	C	A	0.95	0.58	intergenic	NPR3(dist=40644),LINC02120(dist=115075)	NA	Mean arterial pressure x alcohol consumption (light vs heavy) interaction (2df test),Diastolic blood pressure x alcohol consumption (light vs heavy) interaction (2df test)
279	rs1173771	rs12656497	5	32831939	T	C	0.95	0.58	intergenic	NPR3(dist=40109),LINC02120(dist=115610)	NA	Diastolic blood pressure,Systolic blood pressure
279	rs1173771	rs1173727	5	32830521	T	C	0.94	0.58	intergenic	NPR3(dist=38691),LINC02120(dist=117028)	NA	Systolic blood pressure,Mean arterial pressure,Height
279	rs1173771	rs1173766	5	32804528	T	C	0.75	0.54	intergenic	NPR3(dist=12698),LINC02120(dist=143021)	NA	Systolic blood pressure,Blood pressure
279	rs1173771	rs1177765	5	32829929	T	C	0.53	0.45	intergenic	NPR3(dist=38099),LINC02120(dist=117620)	NA	Systolic blood pressure,Mean arterial pressure
283	rs1694068	rs1694068	5	53283630	T	A	1	0.63	intronic	ARL15	NA	Reticulocyte count
283	rs1694068	rs4865796	5	53272664	G	A	0.7	0.7	intronic	ARL15	NA	Body mass index
283	rs1694068	rs702634	5	53271420	G	A	0.68	0.69	intronic	ARL15	NA	High light scatter reticulocyte count,Reticulocyte fraction of red cells,Type 2 diabetes
288	rs6875372	rs2042329	5	64067752	T	G	0.53	0.59	intronic	CWC27	NA	Bladder cancer
290	rs4286632	rs10055631	5	66305438	A	C	0.94	0.25	intronic	MAST4	NA	Coronary artery disease
290	rs4286632	rs9283706	5	66283520	C	G	0.64	0.26	intronic	MAST4	NA	Coronary artery disease
294	rs10078021	rs10078021	5	75038431	T	G	1	0.38	intergenic	POC5(dist=25118),SV2C(dist=340808)	NA	Diastolic blood pressure
294	rs10078021	rs9942416	5	75037295	C	G	0.96	0.39	intergenic	POC5(dist=23982),SV2C(dist=341944)	NA	Age-related disease endophenotypes
294	rs10078021	rs7715806	5	75034387	C	T	0.91	0.38	intergenic	POC5(dist=21074),SV2C(dist=344852)	NA	Body mass index,Total cholesterol levels,Body mass index (joint analysis main effects and physical activity interaction),Body mass index in physically active individuals
294	rs10078021	rs2307111	5	75003678	T	C	0.72	0.4	exonic	POC5	nonsynonymous SNV	Obesity
294	rs10078021	rs2112347	5	75015242	T	G	0.68	0.37	intergenic	POC5(dist=1929),SV2C(dist=363997)	NA	Obesity,Body mass index (joint analysis main effects and physical activity interaction),Waist circumference,Body mass index,Body mass index (joint analysis main effects and smoking interaction),Body mass index in physically active individuals,Hip circumference,BMI in non-smokers,BMI (adjusted for smoking behaviour)
294	rs10078021	rs6881648	5	74991849	A	C	0.63	0.37	intronic	POC5	NA	Body mass index
294	rs10078021	rs10057967	5	74997756	T	C	0.6	0.36	intronic	POC5	NA	Age-related diseases, mortality and associated endophenotypes
294	rs10078021	rs40060	5	74967386	C	T	0.59	0.65	UTR3	ANKDD1B(NM_001276713:c.*521C>T)	NA	Diastolic blood pressure
295	rs10057188	rs10057188	5	77837789	G	A	1	0.48	intronic	LHFPL2	NA	Pulse pressure
296	rs10059921	rs10059921	5	87514515	G	T	1	0.09	intronic	TMEM161B	NA	Systolic blood pressure
301	rs286809	rs158186	5	107000000	G	A	0.99	0.18	intronic	FBXL17	NA	Body mass index
301	rs286809	rs40067	5	107000000	G	A	0.99	0.18	intronic	FBXL17	NA	Body mass index (joint analysis main effects and physical activity interaction),Body mass index,Body mass index in physically active individuals,Hand grip strength
301	rs286809	rs288232	5	107000000	C	T	0.94	0.18	intronic	FBXL17	NA	Body mass index
301	rs286809	rs288139	5	107000000	G	A	0.68	0.23	intronic	FBXL17	NA	Eye color
301	rs286809	rs9326726	5	108000000	G	A	0.62	0.82	intergenic	FBXL17(dist=29648),LINC01023(dist=316079)	NA	Resting heart rate
301	rs286809	rs1001579	5	108000000	G	A	0.56	0.86	intergenic	FBXL17(dist=14159),LINC01023(dist=331568)	NA	IgG glycosylation
302	rs79409628	rs77606373	5	108000000	A	C	0.99	0.09	intronic	FER	NA	Intraocular pressure
302	rs79409628	rs77844865	5	108000000	T	C	0.96	0.09	intergenic	LINC01023(dist=10267),FER(dist=9294)	NA	Intraocular pressure
302	rs79409628	rs73220177	5	108000000	G	A	0.81	0.08	intergenic	FBXL17(dist=328901),LINC01023(dist=16826)	NA	Intraocular pressure
302	rs79409628	rs73220188	5	108000000	T	C	0.54	0.11	intergenic	FBXL17(dist=335813),LINC01023(dist=9914)	NA	Intraocular pressure
303	rs10077885	rs10077885	5	114000000	C	A	1	0.45	intergenic	LOC101927078(dist=281011),TRIM36(dist=70338)	NA	Diastolic blood pressure,Diastolic blood pressure (cigarette smoking interaction),Systolic blood pressure (cigarette smoking interaction),Systolic blood pressure
303	rs10077885	rs4475251	5	114000000	G	T	0.77	0.48	intergenic	LOC101927078(dist=266575),TRIM36(dist=84774)	NA	Mean arterial pressure x alcohol consumption interaction (2df test),Diastolic blood pressure x alcohol consumption interaction (2df test)
306	rs13359291	rs13359291	5	122000000	G	A	1	0.17	intronic	PRDM6	NA	Systolic blood pressure
308	rs6595838	rs6595838	5	128000000	G	A	1	0.28	intronic	FBN2	NA	Systolic blood pressure
309	rs12521868	rs12521868	5	132000000	G	T	1	0.39	ncRNA_intronic	C5orf56	NA	Crohn's disease,Diastolic blood pressure
309	rs12521868	rs17622378	5	132000000	A	G	1	0.39	ncRNA_intronic	C5orf56	NA	Chronic inflammatory diseases (ankylosing spondylitis, Crohn's disease, psoriasis, primary sclerosing cholangitis, ulcerative colitis) (pleiotropy),Crohn's disease,Ulcerative colitis,Inflammatory bowel disease
309	rs12521868	rs2188962	5	132000000	C	T	0.99	0.39	ncRNA_intronic	C5orf56	NA	Inflammatory bowel disease,Ulcerative colitis,Diastolic blood pressure,Crohn's disease
309	rs12521868	rs2248116	5	132000000	C	A	0.97	0.62	ncRNA_intronic	C5orf56	NA	Neutrophil percentage of granulocytes,Sum eosinophil basophil counts,Eosinophil percentage of white cells,Itch intensity from mosquito bite,Eosinophil percentage of granulocytes,Itch intensity from mosquito bite adjusted by bite size,Eosinophil counts
309	rs12521868	rs6866614	5	132000000	A	G	0.96	0.62	ncRNA_intronic	C5orf56	NA	Perceived unattractiveness to mosquitoes
309	rs12521868	rs11741255	5	132000000	G	A	0.95	0.38	ncRNA_intronic	C5orf56	NA	Itch intensity from mosquito bite adjusted by bite size,Pediatric autoimmune diseases
309	rs12521868	rs56399423	5	132000000	T	C	0.88	0.39	ncRNA_intronic	MIR3936HG	NA	Inflammatory bowel disease
309	rs12521868	rs35260072	5	132000000	A	C	0.87	0.39	intronic	SLC22A4	NA	Itch intensity from mosquito bite
309	rs12521868	rs736801	5	132000000	C	T	0.77	0.35	intergenic	IRF1(dist=7134),IL5(dist=43537)	NA	Mosquito bite size,Breast cancer
309	rs12521868	rs55722650	5	132000000	C	T	0.74	0.37	intronic	PDLIM4	NA	Mosquito bite size
309	rs12521868	rs10058074	5	132000000	G	A	0.73	0.43	ncRNA_intronic	MIR3936HG	NA	Platelet count,Height
309	rs12521868	rs10075801	5	132000000	A	G	0.73	0.44	ncRNA_intronic	MIR3936HG	NA	Sum basophil neutrophil counts,White blood cell count,Neutrophil count,Granulocyte count,Sum neutrophil eosinophil counts,Myeloid white cell count
309	rs12521868	rs11950562	5	132000000	A	C	0.72	0.44	ncRNA_intronic	MIR3936HG	NA	Mean platelet volume,Blood metabolite levels
309	rs12521868	rs17516457	5	132000000	T	C	0.72	0.37	intergenic	P4HA2(dist=26831),PDLIM4(dist=2964)	NA	Itch intensity from mosquito bite adjusted by bite size,Perceived unattractiveness to mosquitoes
309	rs12521868	rs11955347	5	132000000	G	A	0.57	0.42	intergenic	P4HA2(dist=4368),PDLIM4(dist=25427)	NA	Blood protein levels
309	rs12521868	rs12521097	5	132000000	G	A	0.54	0.43	intergenic	P4HA2(dist=11782),PDLIM4(dist=18013)	NA	Itch intensity from mosquito bite adjusted by bite size
309	rs12521868	rs3864277	5	131000000	G	A	0.52	0.4	intergenic	CSF2(dist=8386),P4HA2-AS1(dist=100320)	NA	Itch intensity from mosquito bite adjusted by bite size
309	rs12521868	rs35149731	5	131000000	G	A	0.52	0.34	intronic	MEIKIN	NA	Itch intensity from mosquito bite adjusted by bite size
309	rs12521868	rs6860806	5	132000000	A	G	0.52	0.53	intronic	SLC22A4	NA	Breast cancer
309	rs12521868	rs35403253	5	131000000	C	T	0.51	0.34	intronic	FNIP1	NA	Itch intensity from mosquito bite,Itch intensity from mosquito bite adjusted by bite size
309	rs12521868	rs11950815	5	131000000	G	A	0.5	0.34	intronic	RAPGEF6	NA	Itch intensity from mosquito bite adjusted by bite size
311	rs702395	rs778591	5	140000000	G	A	0.91	0.41	intronic	NDUFA2	NA	Intelligence
311	rs702395	rs7733403	5	140000000	A	G	0.8	0.54	intergenic	VTRNA1-3(dist=48384),PCDHA1(dist=11506)	NA	Schizophrenia
311	rs702395	rs13168670	5	140000000	T	C	0.8	0.54	intergenic	VTRNA1-3(dist=41068),PCDHA1(dist=18822)	NA	Schizophrenia
311	rs702395	rs3806843	5	140000000	T	C	0.71	0.56	intronic	PCDHA1,PCDHA2,PCDHA3,PCDHA4,PCDHA5,PCDHA6	NA	Major depressive disorder,Depressive symptoms (MTAG)
313	rs2400509	rs10043775	5	148000000	T	C	0.7	0.23	exonic	FBXO38	nonsynonymous SNV	Periodontal microbiota
314	rs9687065	rs9687065	5	148000000	A	G	1	0.18	intronic	SH3TC2	NA	Diastolic blood pressure
316	rs11953630	rs11953630	5	158000000	C	T	1	0.34	intergenic	LINC02227(dist=8621),EBF1(dist=277521)	NA	Hypertension,Diastolic blood pressure,Pulse pressure,Systolic blood pressure (cigarette smoking interaction),Systolic blood pressure,Diastolic blood pressure (cigarette smoking interaction)
316	rs11953630	rs1952652	5	158000000	A	T	0.91	0.34	ncRNA_intronic	LINC02227	NA	Systolic blood pressure x alcohol consumption (light vs heavy) interaction (2df test),Mean arterial pressure x alcohol consumption (light vs heavy) interaction (2df test)
316	rs11953630	rs9313772	5	158000000	C	T	0.91	0.34	ncRNA_intronic	LINC02227	NA	Blood pressure
316	rs11953630	rs10051330	5	158000000	A	G	0.84	0.34	ncRNA_intronic	LINC02227	NA	Diastolic blood pressure x alcohol consumption interaction (2df test)
316	rs11953630	rs2149954	5	158000000	C	T	0.83	0.35	ncRNA_intronic	LINC02227	NA	Longevity (85 years and older),Longevity (90 years and older)
316	rs11953630	rs11960210	5	158000000	T	C	0.83	0.36	ncRNA_intronic	LINC02227	NA	Pulse pressure x alcohol consumption interaction (2df test),Systolic blood pressure x alcohol consumption interaction (2df test)
316	rs11953630	rs4371736	5	158000000	G	C	0.66	0.42	intergenic	LINC02227(dist=40672),EBF1(dist=245470)	NA	Mean arterial pressure x alcohol consumption interaction (2df test)
317	rs62385385	rs62385385	5	158000000	T	A	1	0.36	intronic	EBF1	NA	Male-pattern baldness
317	rs62385385	rs17543752	5	158000000	T	C	0.97	0.37	intronic	EBF1	NA	Breast cancer
317	rs62385385	rs1422798	5	158000000	C	G	0.97	0.37	intronic	EBF1	NA	Male-pattern baldness
317	rs62385385	rs929626	5	158000000	A	G	0.72	0.44	intronic	EBF1	NA	Anorexia nervosa (excluding migration to or from binge-eating disorder or bulimia nervosa)
318	rs114503346	rs114503346	5	172000000	C	T	1	0.05	intergenic	LOC101928093(dist=2785),DUSP1(dist=2743)	NA	Vertical cup-disc ratio
318	rs114503346	rs17658229	5	172000000	T	C	0.83	0.06	intergenic	LOC101928093(dist=1487),DUSP1(dist=4041)	NA	Vertical cup-disc ratio
318	rs114503346	rs35084382	5	172000000	T	C	0.8	0.06	intronic	DUSP1	NA	Optic cup area
319	rs72812846	rs72812846	5	173000000	T	A	1	0.26	intronic	CPEB4	NA	Diastolic blood pressure,Mosquito bite size
319	rs72812846	rs72812861	5	173000000	T	C	0.9	0.29	UTR3	CPEB4(NM_001308189:c.*4369T>C,NM_001308191:c.*4369T>C,NM_030627:c.*4369T>C,NM_001308192:c.*4369T>C,NM_001308193:c.*4369T>C)	NA	Chronic inflammatory diseases (ankylosing spondylitis, Crohn's disease, psoriasis, primary sclerosing cholangitis, ulcerative colitis) (pleiotropy)
319	rs72812846	rs56163845	5	173000000	A	G	0.9	0.29	intronic	CPEB4	NA	Crohn's disease
319	rs72812846	rs6861681	5	173000000	G	A	0.9	0.29	intronic	CPEB4	NA	Waist-hip ratio
319	rs72812846	rs10516107	5	173000000	G	A	0.9	0.29	intronic	CPEB4	NA	Waist-to-hip ratio adjusted for BMI x sex x age interaction (4df test),Waist circumference adjusted for body mass index,Waist-to-hip ratio adjusted for BMI,Waist circumference adjusted for BMI (joint analysis main effects and smoking interaction),Waist circumference adjusted for BMI (adjusted for smoking behaviour)
319	rs72812846	rs17695092	5	173000000	T	G	0.9	0.29	intronic	CPEB4	NA	Crohn's disease
319	rs72812846	rs7705502	5	173000000	G	A	0.9	0.29	intronic	CPEB4	NA	Waist-to-hip ratio adjusted for body mass index,Waist-to-hip ratio adjusted for BMI (adjusted for smoking behaviour)
319	rs72812846	rs72810983	5	173000000	A	G	0.9	0.29	intronic	CPEB4	NA	Inflammatory bowel disease
319	rs72812846	rs359457	5	173000000	C	T	0.52	0.59	intergenic	LINC01485(dist=61897),CPEB4(dist=35489)	NA	Sjogren's syndrome,Crohn's disease
323	rs1334576	rs4960295	6	7205796	G	A	0.86	0.44	intronic	RREB1	NA	Vertical cup-disc ratio
324	rs9392172	rs3812163	6	7725760	A	T	1	0.45	upstream	BMP6(dist=572)	NA	Height
324	rs9392172	rs12198986	6	7720059	G	A	0.97	0.46	intergenic	SNRNP48(dist=107859),BMP6(dist=6273)	NA	Height
324	rs9392172	rs9392918	6	7708631	T	C	0.93	0.46	intergenic	SNRNP48(dist=96431),BMP6(dist=17701)	NA	Height
324	rs9392172	rs1885486	6	7695973	G	A	0.87	0.46	intergenic	SNRNP48(dist=83773),BMP6(dist=30359)	NA	Height
327	rs9349379	rs9349379	6	12903957	A	G	1	0.4	intronic	PHACTR1	NA	Migraine,Migraine without aura,Coronary artery disease,Coronary artery calcification,Hypertension,Systolic blood pressure,Coronary artery disease (myocardial infarction, percutaneous transluminal coronary angioplasty, coronary artery bypass grafting, angina or chromic ischemic heart disease),Headache,Cervical artery dissection,Pulse pressure,Migraine - clinic-based,Myocardial infarction,Coronary …
328	rs12216497	rs10456847	6	18955171	C	G	0.51	0.45	intergenic	MIR548A1(dist=383060),LOC101928519(dist=113603)	NA	Chronic periodontitis (mean interproximal clinical attachment level)
329	rs9368222	rs9368222	6	20686996	C	A	1	0.28	intronic	CDKAL1	NA	Peak insulin response,Body mass index,Acute insulin response
329	rs9368222	rs7766070	6	20686573	C	A	1	0.28	intronic	CDKAL1	NA	Type 2 diabetes
329	rs9368222	rs10440833	6	20688121	T	A	0.99	0.28	intronic	CDKAL1	NA	Type 2 diabetes
329	rs9368222	rs7756992	6	20679709	A	G	0.99	0.28	intronic	CDKAL1	NA	Insulin secretion rate,Type 2 diabetes,Glycated hemoglobin levels
329	rs9368222	rs6931514	6	20703952	A	G	0.99	0.28	intronic	CDKAL1	NA	Type 2 diabetes,Birth weight
329	rs9368222	rs35261542	6	20675792	C	A	0.99	0.28	intronic	CDKAL1	NA	Hemoglobin A1c levels,Body mass index,Type 2 diabetes,Birth weight
329	rs9368222	rs9356744	6	20685486	T	C	0.82	0.32	intronic	CDKAL1	NA	Body mass index,Fasting plasma glucose
329	rs9368222	rs7772603	6	20665946	T	C	0.78	0.32	intronic	CDKAL1	NA	Glycated hemoglobin levels
329	rs9368222	rs9358356	6	20667382	T	C	0.78	0.32	intronic	CDKAL1	NA	Blood sugar levels
329	rs9368222	rs9295474	6	20652717	C	G	0.78	0.32	intronic	CDKAL1	NA	Type 2 diabetes
329	rs9368222	rs7754840	6	20661250	G	C	0.78	0.32	intronic	CDKAL1	NA	Type 2 diabetes,Diabetes (gestational)
329	rs9368222	rs10946398	6	20661034	A	C	0.78	0.32	intronic	CDKAL1	NA	Type 2 diabetes
329	rs9368222	rs4712524	6	20657865	A	G	0.78	0.32	intronic	CDKAL1	NA	Type 2 diabetes
329	rs9368222	rs4712523	6	20657564	A	G	0.77	0.32	intronic	CDKAL1	NA	Type 2 diabetes and other traits,Type 2 diabetes
329	rs9368222	rs35612982	6	20682622	T	C	0.6	0.18	intronic	CDKAL1	NA	Type 2 diabetes
329	rs9368222	rs9465871	6	20717255	T	C	0.6	0.18	intronic	CDKAL1	NA	Type 2 diabetes,Prevalent type 2 diabetes
329	rs9368222	rs2206734	6	20694884	C	T	0.6	0.18	intronic	CDKAL1	NA	Ileal carcinoids,Glucose homeostasis traits,Body mass index (SNP x SNP interaction)
329	rs9368222	rs9350272	6	20720818	A	G	0.58	0.18	intronic	CDKAL1	NA	Chloride levels
330	rs6911827	rs6911827	6	22130601	C	T	1	0.46	ncRNA_intronic	CASC15	NA	Systolic blood pressure
330	rs6911827	rs4712653	6	22125964	T	C	0.97	0.46	ncRNA_intronic	CASC15	NA	Neuroblastoma (MYCN amplification),Neuroblastoma (1p deletion),Neuroblastoma
330	rs6911827	rs4712656	6	22136262	G	C	0.93	0.45	ncRNA_exonic	NBAT1	NA	Sporadic neuroblastoma
330	rs6911827	rs9295536	6	22131929	C	A	0.9	0.43	ncRNA_intronic	CASC15	NA	Neuroblastoma
330	rs6911827	rs6939340	6	22140004	A	G	0.79	0.48	ncRNA_intronic	CASC15,NBAT1	NA	Neuroblastoma
331	rs1799945	rs1799945	6	26091179	C	G	1	0.17	exonic	HFE	nonsynonymous SNV	Iron status biomarkers,Hemoglobin concentration,Hypertension,Diastolic blood pressure (cigarette smoking interaction),Diastolic blood pressure,Systolic blood pressure,Reticulocyte fraction of red cells,Mean corpuscular hemoglobin,Iron status biomarkers (iron levels),Iron status biomarkers (ferritin levels),Mean corpuscular hemoglobin concentration,Reticulocyte count,Platelet count,Hematocrit,Syst…
331	rs1799945	rs198851	6	26104632	T	G	1	0.83	downstream	HIST1H4C(dist=67)	NA	Mean corpuscular volume,Diastolic blood pressure x alcohol consumption interaction (2df test),Diastolic blood pressure x alcohol consumption (light vs heavy) interaction (2df test),Mean corpuscular hemoglobin,High light scatter reticulocyte percentage of red cells,Mean arterial pressure x alcohol consumption (light vs heavy) interaction (2df test),Red cell distribution width
331	rs1799945	rs2032451	6	26092170	G	T	0.99	0.17	intronic	HFE	NA	Mean corpuscular hemoglobin,Hemoglobin
331	rs1799945	rs198833	6	26114508	G	A	0.96	0.82	intergenic	HIST1H1T(dist=6144),HIST1H2BC(dist=9187)	NA	Mean corpuscular volume,Plateletcrit
331	rs1799945	rs198846	6	26107463	A	G	0.96	0.82	downstream	HIST1H1T(dist=177)	NA	Hemoglobin levels,Mean corpuscular hemoglobin concentration,Glycated hemoglobin levels,Mean corpuscular volume,Hemoglobin,Blood pressure
331	rs1799945	rs198812	6	26128410	G	C	0.86	0.84	intergenic	HIST1H2AC(dist=3492),HIST1H1E(dist=28149)	NA	Mean arterial pressure x alcohol consumption interaction (2df test)
332	rs926552	rs926552	6	29548089	G	A	1	0.09	intergenic	UBD(dist=20387),SNORD32B(dist=1940)	NA	Diastolic blood pressure
332	rs926552	rs547591961	6	29660816	C	A	0.83	0.07	intergenic	ZFP57(dist=15885),HLA-F(dist=30301)	NA	Breast cancer
332	rs926552	rs3131856	6	29607101	T	C	0.83	0.07	intergenic	GABBR1(dist=6189),MOG(dist=17657)	NA	Tuberculosis
332	rs926552	rs1233393	6	29549653	C	G	0.82	0.07	upstream	SNORD32B(dist=376)	NA	Depression (broad)
332	rs926552	rs8321	6	30032522	A	C	0.79	0.08	UTR3	ZNRD1(NM_001278786:c.*48A>C,NM_001278785:c.*48A>C,NM_014596:c.*48A>C,NM_170783:c.*48A>C)	NA	Autism spectrum disorder, attention deficit-hyperactivity disorder, bipolar disorder, major depressive disorder, and schizophrenia (combined),AIDS progression
332	rs926552	rs3094146	6	29970960	G	C	0.78	0.08	ncRNA_intronic	ZNRD1ASP	NA	Breast cancer
332	rs926552	rs9258375	6	29752808	A	G	0.76	0.07	intergenic	IFITM4P(dist=33883),HCG4(dist=6000)	NA	Depression (broad),Urinary tract infection frequency
332	rs926552	rs1611579	6	29850720	T	C	0.74	0.07	intergenic	HCP5B(dist=9160),HLA-H(dist=4630)	NA	Breast cancer
332	rs926552	rs1233491	6	29461730	G	C	0.73	0.07	intergenic	MAS1L(dist=5997),LINC01015(dist=35453)	NA	Cutaneous lupus erythematosus,Sarcoidosis (Lofgren's syndrome vs non-Lofgren's syndrome)
332	rs926552	rs2523443	6	29415464	C	A	0.73	0.07	intergenic	OR10C1(dist=6710),OR2H1(dist=9468)	NA	Depression (broad)
332	rs926552	rs1573296	6	30127805	A	G	0.72	0.08	intronic	TRIM10	NA	High light scatter reticulocyte percentage of red cells,High light scatter reticulocyte count
332	rs926552	rs3094067	6	30299245	T	G	0.72	0.08	intronic	TRIM39,TRIM39-RPP21	NA	Cutaneous lupus erythematosus
332	rs926552	rs3094078	6	30224970	T	A	0.72	0.08	ncRNA_intronic	HCG17	NA	Urinary tract infection frequency
332	rs926552	rs2517601	6	30074072	G	C	0.7	0.08	ncRNA_intronic	TRIM31-AS1	NA	Depression (broad)
332	rs926552	rs9257809	6	29356331	A	G	0.7	0.08	intergenic	OR12D3(dist=13263),OR12D2(dist=8085)	NA	Breast cancer,Sarcoidosis (Lofgren's syndrome vs non-Lofgren's syndrome),Barrett's esophagus,Barrett's esophagus or Esophageal adenocarcinoma
332	rs926552	rs385816	6	29480224	G	A	0.7	0.09	intergenic	MAS1L(dist=24491),LINC01015(dist=16959)	NA	Pneumonia
332	rs926552	rs1233480	6	29477414	C	T	0.69	0.09	intergenic	MAS1L(dist=21681),LINC01015(dist=19769)	NA	Breast cancer
332	rs926552	rs3130117	6	30508956	G	A	0.69	0.08	downstream	GNL1(dist=199)	NA	Pneumonia
332	rs926552	rs3094717	6	30385746	C	G	0.69	0.08	intergenic	TRIM39-RPP21(dist=71111),HLA-E(dist=71437)	NA	Pneumonia
332	rs926552	rs3130116	6	30365448	T	C	0.69	0.08	intergenic	TRIM39-RPP21(dist=50813),HLA-E(dist=91735)	NA	Depression (broad)
332	rs926552	rs3132610	6	30544401	A	G	0.68	0.08	intronic	ABCF1	NA	Breast cancer
332	rs926552	rs3132645	6	30409249	T	C	0.68	0.08	intergenic	TRIM39-RPP21(dist=94614),HLA-E(dist=47934)	NA	Blood protein levels
332	rs926552	rs3129682	6	29283672	C	T	0.68	0.07	intergenic	OR14J1(dist=8240),OR5V1(dist=39335)	NA	Blood protein levels
332	rs926552	rs3094054	6	30333505	G	T	0.67	0.08	intergenic	TRIM39-RPP21(dist=18870),HLA-E(dist=123678)	NA	Breast cancer
332	rs926552	rs3749971	6	29342775	G	A	0.67	0.07	exonic	OR12D3	nonsynonymous SNV	Intelligence
332	rs926552	rs3130834	6	29248149	T	C	0.65	0.07	ncRNA_intronic	LOC101929006	NA	Breast cancer
332	rs926552	rs144447022	6	29244219	G	T	0.65	0.07	ncRNA_intronic	LOC101929006	NA	Schizophrenia,Intelligence (MTAG)
332	rs926552	rs3130746	6	29153155	A	G	0.65	0.07	intergenic	OR2J2(dist=10804),LOC101929006(dist=38595)	NA	Tuberculosis
332	rs926552	rs3129178	6	29075088	T	A	0.65	0.07	intergenic	OR2J1(dist=5333),OR2J3(dist=4499)	NA	Breast cancer
332	rs926552	rs3129788	6	29057639	G	A	0.65	0.07	intergenic	OR2B3(dist=2549),OR2J1(dist=10981)	NA	Sarcoidosis (Lofgren's syndrome vs non-Lofgren's syndrome)
332	rs926552	rs3131085	6	29044701	G	A	0.65	0.07	downstream	LOC100129636(dist=184)	NA	Blood protein levels
332	rs926552	rs3129791	6	28954293	G	A	0.65	0.07	ncRNA_intronic	HCG15	NA	Depression (broad)
332	rs926552	rs148696809	6	28934352	T	C	0.65	0.07	intergenic	LINC01556(dist=22037),HCG15(dist=18174)	NA	Squamous cell lung carcinoma,Lung cancer
332	rs926552	rs3130844	6	28916594	G	A	0.65	0.07	intergenic	LINC01556(dist=4279),HCG15(dist=35932)	NA	Urinary tract infection frequency
332	rs926552	rs3130895	6	28905791	G	A	0.65	0.07	intergenic	TRIM27(dist=14023),LINC01556(dist=5770)	NA	Sarcoidosis (Lofgren's syndrome vs non-Lofgren's syndrome)
332	rs926552	rs3132685	6	29945949	G	A	0.65	0.08	ncRNA_intronic	HCG9	NA	Depression (broad)
332	rs926552	rs3132615	6	30441303	C	T	0.65	0.08	intergenic	TRIM39-RPP21(dist=126668),HLA-E(dist=15880)	NA	Breast cancer
332	rs926552	rs3130141	6	30432177	C	A	0.65	0.08	intergenic	TRIM39-RPP21(dist=117542),HLA-E(dist=25006)	NA	Sarcoidosis (Lofgren's syndrome vs non-Lofgren's syndrome)
332	rs926552	rs149543464	6	30400763	G	A	0.65	0.08	intergenic	TRIM39-RPP21(dist=86128),HLA-E(dist=56420)	NA	Depressive symptoms,Depressive symptoms (MTAG)
332	rs926552	rs3131082	6	28983274	G	C	0.64	0.07	intergenic	ZNF311(dist=9887),LOC100129636(dist=20524)	NA	Tuberculosis
332	rs926552	rs9257248	6	28803291	C	T	0.64	0.07	intergenic	LINC00533(dist=181039),LINC01623(dist=24111)	NA	Sarcoidosis (Lofgren's syndrome vs non-Lofgren's syndrome),Depression (broad)
332	rs926552	rs4324798	6	28776117	G	A	0.64	0.07	intergenic	LINC00533(dist=153865),LINC01623(dist=51285)	NA	Lung adenocarcinoma
332	rs926552	rs4947263	6	29133642	C	T	0.63	0.07	intergenic	OR2J3(dist=52981),OR2J2(dist=7669)	NA	Depression (broad)
332	rs926552	rs3130725	6	29118747	T	G	0.63	0.07	intergenic	OR2J3(dist=38086),OR2J2(dist=22564)	NA	Cardiometabolic and hematological traits
332	rs926552	rs9257681	6	29254982	C	G	0.62	0.07	ncRNA_intronic	LOC101929006	NA	Depression (broad)
332	rs926552	rs13194504	6	28630691	G	A	0.62	0.07	intergenic	LINC00533(dist=8439),LINC01623(dist=196711)	NA	Depression (broad)
332	rs926552	rs3094622	6	30327952	A	G	0.58	0.09	intergenic	TRIM39-RPP21(dist=13317),HLA-E(dist=129231)	NA	Moderate to vigorous physical activity levels
332	rs926552	rs3131337	6	28796071	G	C	0.56	0.08	intergenic	LINC00533(dist=173819),LINC01623(dist=31331)	NA	Cold sores
332	rs926552	rs2844790	6	30094113	C	G	0.56	0.1	intergenic	TRIM31-AS1(dist=11612),TRIM40(dist=9772)	NA	General cognitive ability,Tuberculosis
332	rs926552	rs3132649	6	30321057	G	A	0.55	0.1	intergenic	TRIM39-RPP21(dist=6422),HLA-E(dist=136126)	NA	Rosacea symptom severity
332	rs926552	rs2523987	6	30079993	A	C	0.53	0.1	ncRNA_intronic	TRIM31-AS1	NA	Blood protein levels
333	rs409558	rs409558	6	31708147	T	C	1	0.18	ncRNA_intronic	MSH5-SAPCD1	NA	Systolic blood pressure,Pulse pressure,Blood protein levels
333	rs409558	rs2075801	6	31728267	G	A	1	0.18	ncRNA_intronic	MSH5-SAPCD1	NA	Blood protein levels
333	rs409558	rs3828922	6	31713454	C	T	0.99	0.18	ncRNA_intronic	MSH5-SAPCD1	NA	Blood protein levels
333	rs409558	rs4711279	6	31802465	C	G	0.77	0.15	upstream	C6orf48,SNORD48(dist=227)	NA	IgG glycosylation
333	rs409558	rs707938	6	31729359	A	G	0.51	0.32	exonic	MSH5	synonymous SNV	General cognitive ability,Menarche (age at onset),Menopause (age at onset)
334	rs115245297	rs115245297	6	34244132	T	C	1	0.03	intergenic	SMIM29(dist=27247),NUDT3(dist=10841)	NA	Mean corpuscular volume
334	rs115245297	rs185139895	6	34177853	G	A	1	0.03	intergenic	GRM4(dist=54454),HMGA1(dist=26724)	NA	Red blood cell count
334	rs115245297	rs114563403	6	34305299	T	C	0.56	0.04	intronic	NUDT3,RPS10-NUDT3	NA	Tonsillectomy
335	rs3176336	rs3829964	6	36644498	T	C	0.65	0.49	intronic	CDKN1A	NA	Breast cancer
335	rs3176336	rs1321309	6	36638636	G	A	0.6	0.49	intergenic	MIR3925(dist=48347),PANDAR(dist=2762)	NA	Coronary artery disease
335	rs3176336	rs6930083	6	36634156	A	G	0.54	0.67	intergenic	MIR3925(dist=43867),PANDAR(dist=7242)	NA	Coronary artery disease
336	rs4714224	rs10947789	6	39174922	T	C	0.8	0.26	intronic	KCNK5	NA	Coronary artery disease
337	rs1563788	rs1563788	6	43308363	C	T	1	0.33	intronic	ZNF318	NA	Systolic blood pressure,Pulse pressure
337	rs1563788	rs16896398	6	43262704	A	T	0.96	0.33	intergenic	TTBK1(dist=6707),SLC22A7(dist=3294)	NA	Stroke,Mean arterial pressure,Systolic blood pressure,Ischemic stroke,Diastolic blood pressure
337	rs1563788	rs2270860	6	43270151	C	T	0.9	0.34	exonic	SLC22A7	synonymous SNV	Pulse pressure,Systolic blood pressure,Systolic blood pressure (cigarette smoking interaction),Diastolic blood pressure (cigarette smoking interaction)
337	rs1563788	rs7763558	6	43349215	G	A	0.85	0.37	intergenic	ZNF318(dist=12034),ABCC10(dist=46077)	NA	Pulse pressure x alcohol consumption interaction (2df test)
337	rs1563788	rs1214759	6	43352980	A	G	0.84	0.63	intergenic	ZNF318(dist=15799),ABCC10(dist=42312)	NA	Systolic blood pressure x alcohol consumption interaction (2df test)
337	rs1563788	rs9394948	6	43334755	A	C	0.68	0.57	intronic	ZNF318	NA	Serum uric acid levels
337	rs1563788	rs10948071	6	43280713	C	T	0.66	0.58	intergenic	CRIP3(dist=4183),ZNF318(dist=23095)	NA	Systolic blood pressure (cigarette smoking interaction),Diastolic blood pressure (cigarette smoking interaction)
337	rs1563788	rs6919440	6	43352898	G	A	0.57	0.54	intergenic	ZNF318(dist=15717),ABCC10(dist=42394)	NA	Systolic blood pressure,Plateletcrit
338	rs9472135	rs9472135	6	43809802	T	C	1	0.3	intergenic	VEGFA(dist=55579),LINC01512(dist=48963)	NA	Glomerular filtration rate (creatinine),Hemoglobin concentration,Hematocrit,Red blood cell count
338	rs9472135	rs10223666	6	43805502	G	C	0.98	0.7	intergenic	VEGFA(dist=51279),LINC01512(dist=53263)	NA	Hypothyroidism
338	rs9472135	rs1317983	6	43806335	T	C	0.98	0.7	intergenic	VEGFA(dist=52112),LINC01512(dist=52430)	NA	Glomerular filtration rate (creatinine)
338	rs9472135	rs881858	6	43806609	G	A	0.97	0.69	intergenic	VEGFA(dist=52386),LINC01512(dist=52156)	NA	Creatinine levels,Glomerular filtration rate,Chronic kidney disease,Glomerular filtration rate in non diabetics (creatinine)
338	rs9472135	rs2396084	6	43804825	A	G	0.93	0.69	intergenic	VEGFA(dist=50602),LINC01512(dist=53940)	NA	Plasma thyroid-stimulating hormone levels
338	rs9472135	rs2396083	6	43804808	G	C	0.93	0.69	intergenic	VEGFA(dist=50585),LINC01512(dist=53957)	NA	Plasma thyroid-stimulating hormone levels,Type 2 diabetes
338	rs9472135	rs9472138	6	43811762	C	T	0.91	0.3	intergenic	VEGFA(dist=57539),LINC01512(dist=47003)	NA	Thyroid hormone levels,Type 2 diabetes
338	rs9472135	rs729761	6	43804571	T	G	0.79	0.73	intergenic	VEGFA(dist=50348),LINC01512(dist=54194)	NA	Urate levels
339	rs78648104	rs78648104	6	50683009	T	C	1	0.12	exonic	TFAP2D	nonsynonymous SNV	Systolic blood pressure
339	rs78648104	rs56068671	6	50597378	G	T	0.88	0.11	intergenic	DEFB112(dist=581014),TFAP2D(dist=83879)	NA	Hand grip strength
339	rs78648104	rs3756920	6	50785299	C	T	0.69	0.13	intergenic	TFAP2D(dist=44553),TFAP2B(dist=1140)	NA	Reaction time
339	rs78648104	rs9367420	6	50909198	C	T	0.68	0.12	intergenic	TFAP2B(dist=93872),PKHD1(dist=570947)	NA	Reaction time
340	rs13205180	rs13205180	6	51832494	C	T	1	0.47	intronic	PKHD1	NA	Diastolic blood pressure
342	rs1925153	rs1925153	6	56102780	C	T	1	0.43	intronic	COL21A1	NA	Pulse pressure
342	rs1925153	rs1474698	6	56064197	C	T	0.68	0.52	intronic	COL21A1	NA	Pulse pressure
343	rs504691	rs9351814	6	72193707	A	C	0.5	0.38	intergenic	LINC01626(dist=25132),RIMS1(dist=402699)	NA	Coronary artery disease or ischemic stroke
345	rs10943605	rs10943605	6	79655477	G	A	1	0.48	intronic	PHIP	NA	Diastolic blood pressure,Mean arterial pressure
345	rs10943605	rs9443645	6	79822924	C	T	0.85	0.5	intergenic	PHIP(dist=34909),HMGN3(dist=88038)	NA	Intelligence (MTAG)
345	rs10943605	rs10943608	6	79674929	T	C	0.62	0.37	intronic	PHIP	NA	Sjogren's syndrome
345	rs10943605	rs12194642	6	79538791	G	A	0.61	0.36	intergenic	MEI4(dist=902032),IRAK1BP1(dist=38470)	NA	Diastolic blood pressure x alcohol consumption interaction (2df test)
345	rs10943605	rs1507153	6	79484386	C	A	0.59	0.36	intergenic	MEI4(dist=847627),IRAK1BP1(dist=92875)	NA	Sjogren's syndrome
346	rs7753695	rs10080237	6	80854470	T	C	1	0.46	intronic	BCKDHB	NA	Waist circumference adjusted for body mass index,Waist circumference adjusted for BMI (joint analysis main effects and physical activity interaction),Waist circumference adjusted for BMI in active individuals
346	rs7753695	rs4706831	6	81007699	T	C	0.87	0.47	intronic	BCKDHB	NA	Joint mobility (Beighton score)
346	rs7753695	rs2322633	6	80845989	T	C	0.81	0.51	intronic	BCKDHB	NA	Height
346	rs7753695	rs9341808	6	80953257	C	A	0.74	0.51	intronic	BCKDHB	NA	Sitting height ratio
346	rs7753695	rs6931421	6	80880138	T	G	0.53	0.32	intronic	BCKDHB	NA	Sitting height ratio
347	rs9449350	rs9361840	6	82254932	A	G	0.68	0.24	intergenic	BCKDHB(dist=1198945),FAM46A(dist=200515)	NA	Breast cancer
347	rs9449350	rs6912005	6	82387139	G	A	0.62	0.25	intergenic	BCKDHB(dist=1331152),FAM46A(dist=68308)	NA	Breast cancer
347	rs9449350	rs17530068	6	82193109	T	C	0.62	0.23	intergenic	BCKDHB(dist=1137122),FAM46A(dist=262338)	NA	Breast cancer
347	rs9449350	rs17529111	6	82128386	T	C	0.57	0.22	intergenic	BCKDHB(dist=1072399),FAM46A(dist=327061)	NA	Breast cancer (estrogen-receptor negative),Breast cancer
348	rs60255247	rs36114380	6	85219078	A	G	0.54	0.13	intergenic	LINC01611(dist=34431),TBX18-AS1(dist=180098)	NA	Pulse pressure
349	rs35410524	rs11757063	6	96884886	G	A	0.99	0.21	intergenic	FUT9(dist=221398),UFL1(dist=84816)	NA	Migraine
349	rs35410524	rs9486719	6	97060124	G	A	0.84	0.22	intronic	FHL5	NA	Coronary artery disease,Migraine
349	rs35410524	rs2971609	6	97039665	A	G	0.79	0.24	intronic	FHL5	NA	Cerebral blood flow
349	rs35410524	rs11759769	6	97065212	G	A	0.77	0.23	UTR3	FHL5(NM_020482:c.*1564G>A,NM_001170807:c.*1564G>A,NM_001322466:c.*1564G>A,NM_001322467:c.*1564G>A)	NA	Migraine,Migraine without aura,Migraine - clinic-based
351	rs9486916	rs3813498	6	109000000	C	T	0.85	0.78	intronic	FOXO3	NA	Intelligence
351	rs9486916	rs479744	6	109000000	G	T	0.85	0.24	intergenic	FOXO3(dist=14061),LINC00222(dist=52825)	NA	Reaction time
351	rs9486916	rs9480866	6	109000000	C	T	0.62	0.18	intronic	FOXO3	NA	High light scatter reticulocyte percentage of red cells,Reticulocyte fraction of red cells
351	rs9486916	rs9486913	6	109000000	C	G	0.62	0.18	intronic	FOXO3	NA	High light scatter reticulocyte count
351	rs9486916	rs9480865	6	109000000	T	C	0.61	0.18	intronic	FOXO3	NA	Normalized brain volume
351	rs9486916	rs9285397	6	109000000	T	C	0.6	0.19	intronic	FOXO3	NA	Intelligence (MTAG)
351	rs9486916	rs9398173	6	109000000	T	C	0.53	0.65	intronic	FOXO3	NA	General cognitive ability
351	rs9486916	rs3800229	6	109000000	G	T	0.53	0.65	intronic	FOXO3	NA	Body mass index in physically active individuals,Hip circumference,Body mass index,Body mass index (joint analysis main effects and physical activity interaction)
351	rs9486916	rs4946935	6	109000000	A	G	0.52	0.65	intronic	FOXO3	NA	Intelligence (MTAG),Intelligence,Reaction time
351	rs9486916	rs2153960	6	109000000	G	A	0.51	0.64	intronic	FOXO3	NA	Insulin-like growth factors
352	rs3822857	rs3822857	6	116000000	G	C	1	0.35	intronic	FRK	NA	C-reactive protein levels or total cholesterol levels (pleiotropy),C-reactive protein levels or LDL-cholesterol levels (pleiotropy)
352	rs3822857	rs9488822	6	116000000	A	T	0.85	0.33	intronic	FRK	NA	Cholesterol, total,LDL cholesterol
352	rs3822857	rs868943	6	116000000	G	A	0.74	0.41	intronic	FRK	NA	Total cholesterol levels
352	rs3822857	rs1933737	6	116000000	T	C	0.74	0.29	intronic	FRK	NA	Urate levels
352	rs3822857	rs6909746	6	116000000	C	T	0.73	0.41	intronic	FRK	NA	LDL cholesterol levels
353	rs2693560	rs2693560	6	118000000	A	G	1	0.65	intergenic	RFX6(dist=270345),VGLL2(dist=63050)	NA	Creatine kinase levels
353	rs2693560	rs961764	6	118000000	C	G	0.76	0.59	intergenic	RFX6(dist=268830),VGLL2(dist=64565)	NA	Height
354	rs2498586	rs2498589	6	118000000	G	T	0.94	0.21	UTR3	NUS1(NM_138459:c.*2060G>T)	NA	Blood protein levels
355	rs9372498	rs9372498	6	119000000	T	A	1	0.09	intronic	SLC35F1	NA	Diastolic blood pressure
355	rs9372498	rs17079881	6	119000000	A	G	0.6	0.14	intronic	SLC35F1	NA	Atrial fibrillation
355	rs9372498	rs1761622	6	119000000	C	T	0.6	0.14	intronic	SLC35F1	NA	Heel bone mineral density
357	rs11154027	rs11154027	6	122000000	T	C	1	0.52	intergenic	GJA1(dist=10500),HSF2(dist=939306)	NA	Heart rate,Pulse pressure
357	rs11154027	rs3792943	6	122000000	C	T	0.68	0.48	intronic	GJA1	NA	Resting heart rate
360	rs13209747	rs13209747	6	127000000	C	T	1	0.45	intergenic	MIR588(dist=309595),RSPO3(dist=324594)	NA	Blood pressure,Diastolic blood pressure (cigarette smoking interaction),Diastolic blood pressure,Systolic blood pressure,Systolic blood pressure (cigarette smoking interaction),Diastolic blood pressure x alcohol consumption interaction (2df test)
360	rs13209747	rs9388520	6	127000000	G	A	1	0.45	intergenic	MIR588(dist=310616),RSPO3(dist=323573)	NA	Mean arterial pressure x alcohol consumption interaction (2df test)
360	rs13209747	rs2021708	6	127000000	A	G	1	0.45	intergenic	MIR588(dist=303061),RSPO3(dist=331128)	NA	Systolic blood pressure x alcohol consumption interaction (2df test)
360	rs13209747	rs2179723	6	127000000	A	G	1	0.45	intergenic	MIR588(dist=301797),RSPO3(dist=332392)	NA	Mean arterial pressure x alcohol consumption interaction (2df test)
360	rs13209747	rs9388537	6	127000000	A	G	0.96	0.45	intergenic	MIR588(dist=392771),RSPO3(dist=241418)	NA	Diastolic blood pressure x alcohol consumption interaction (2df test)
360	rs13209747	rs1361831	6	127000000	T	C	0.96	0.45	intergenic	MIR588(dist=375230),RSPO3(dist=258959)	NA	Diastolic blood pressure,Systolic blood pressure
360	rs13209747	rs11756347	6	127000000	A	G	0.96	0.45	intergenic	MIR588(dist=371611),RSPO3(dist=262578)	NA	Systolic blood pressure x alcohol consumption interaction (2df test)
360	rs13209747	rs9375463	6	127000000	A	C	0.96	0.45	intergenic	MIR588(dist=361029),RSPO3(dist=273160)	NA	Diastolic blood pressure x alcohol consumption interaction (2df test),Mean arterial pressure x alcohol consumption interaction (2df test)
360	rs13209747	rs11154376	6	127000000	A	G	0.95	0.45	intergenic	MIR588(dist=394784),RSPO3(dist=239405)	NA	Mean arterial pressure x alcohol consumption interaction (2df test)
360	rs13209747	rs1105956	6	127000000	G	A	0.84	0.49	intergenic	MIR588(dist=341020),RSPO3(dist=293169)	NA	Mean arterial pressure,Diastolic blood pressure
360	rs13209747	rs6908008	6	127000000	A	G	0.7	0.41	intergenic	MIR588(dist=427174),RSPO3(dist=207015)	NA	Fractures
360	rs13209747	rs12663110	6	127000000	T	C	0.7	0.41	intergenic	MIR588(dist=414072),RSPO3(dist=220117)	NA	Fractures
360	rs13209747	rs2151522	6	127000000	G	A	0.7	0.41	intergenic	MIR588(dist=404234),RSPO3(dist=229955)	NA	Facial morphology (factor 12, vertical position of sublabial sulcus relative to central midface)
362	rs76987554	rs76987554	6	134000000	C	T	1	1	ncRNA_intronic	TARID	NA	Systolic blood pressure,Systolic blood pressure x smoking status (current vs non-current) interaction (2df test),Diastolic blood pressure,Pulse pressure,Systolic blood pressure x alcohol consumption interaction (2df test),Systolic blood pressure x smoking status (ever vs never) interaction (2df test),Blood pressure traits (multi-trait analysis)
364	rs668459	rs668459	6	140000000	C	T	1	0.57	intergenic	LINC01625(dist=39956),LOC100132735(dist=256521)	NA	Waist-to-hip ratio adjusted for BMI x sex x age interaction (4df test),Adiponectin levels,Mean corpuscular hemoglobin,Waist-to-hip ratio adjusted for BMI,Mean corpuscular volume
364	rs668459	rs17585887	6	140000000	T	C	1	0.57	intergenic	LINC01625(dist=39765),LOC100132735(dist=256712)	NA	Triglycerides
364	rs668459	rs634869	6	140000000	T	C	0.99	0.57	intergenic	LINC01625(dist=36024),LOC100132735(dist=260453)	NA	HDL cholesterol levels
364	rs668459	rs605066	6	140000000	C	T	0.98	0.57	intergenic	LINC01625(dist=33933),LOC100132735(dist=262544)	NA	HDL cholesterol
364	rs668459	rs592423	6	140000000	A	C	0.85	0.54	intergenic	LINC01625(dist=44960),LOC100132735(dist=251517)	NA	Adiponectin levels,Reticulocyte fraction of red cells,Immature fraction of reticulocytes,Glycated hemoglobin levels,Reticulocyte count,High light scatter reticulocyte percentage of red cells,High light scatter reticulocyte count,Mean corpuscular volume,Mean corpuscular hemoglobin,Red blood cell count
364	rs668459	rs590856	6	140000000	G	A	0.84	0.54	intergenic	LINC01625(dist=48696),LOC100132735(dist=247781)	NA	Red blood cell traits
364	rs668459	rs632057	6	140000000	T	G	0.83	0.61	intergenic	LINC01625(dist=38279),LOC100132735(dist=258198)	NA	Mean corpuscular volume,Mean corpuscular hemoglobin
364	rs668459	rs679582	6	140000000	G	A	0.82	0.61	intergenic	LINC01625(dist=35447),LOC100132735(dist=261030)	NA	Blood trace element (Se levels)
364	rs668459	rs608736	6	140000000	G	C	0.75	0.51	intergenic	LINC01625(dist=43765),LOC100132735(dist=252712)	NA	Triglycerides
364	rs668459	rs643381	6	140000000	C	A	0.75	0.51	intergenic	LINC01625(dist=43690),LOC100132735(dist=252787)	NA	Mean corpuscular volume,Mean corpuscular hemoglobin,Red blood cell count
364	rs668459	rs628751	6	140000000	C	A	0.75	0.51	intergenic	LINC01625(dist=42686),LOC100132735(dist=253791)	NA	Mean corpuscular volume,Mean corpuscular hemoglobin
367	rs7765526	rs9399599	6	148000000	A	T	0.98	0.52	intronic	STXBP5	NA	Plasma plasminogen activator levels
367	rs7765526	rs4896907	6	148000000	T	G	0.93	0.54	intronic	STXBP5	NA	Childhood ear infection
367	rs7765526	rs9390459	6	148000000	A	G	0.93	0.54	exonic	STXBP5	synonymous SNV	vWF levels
367	rs7765526	rs9373523	6	148000000	T	G	0.82	0.57	intronic	STXBP5	NA	Tuberculosis
367	rs7765526	rs556493	6	148000000	A	G	0.79	0.5	intronic	STXBP5	NA	Bronchopulmonary dysplasia
367	rs7765526	rs1221638	6	148000000	G	A	0.77	0.49	intronic	STXBP5	NA	Low vWF levels
367	rs7765526	rs2786189	6	148000000	G	T	0.68	0.53	intronic	STXBP5	NA	Bronchopulmonary dysplasia
368	rs17080102	rs17080102	6	151000000	G	C	1	0.07	UTR5	PLEKHG1(NM_001329798:c.-129G>C,NM_001329800:c.-50048G>C)	NA	Diastolic blood pressure,Systolic blood pressure (cigarette smoking interaction),Systolic blood pressure,Blood pressure,Diastolic blood pressure (cigarette smoking interaction)
368	rs17080102	rs17080091	6	151000000	C	T	0.97	0.07	intronic	PLEKHG1	NA	Coronary artery disease
368	rs17080102	rs62434129	6	151000000	A	T	0.97	0.07	intronic	PLEKHG1	NA	Systolic blood pressure x alcohol consumption interaction (2df test),Diastolic blood pressure x alcohol consumption interaction (2df test),Mean arterial pressure x alcohol consumption interaction (2df test)
368	rs17080102	rs62434120	6	151000000	T	A	0.96	0.07	intronic	PLEKHG1	NA	Diastolic blood pressure,Blood pressure traits (multi-trait analysis),Systolic blood pressure
368	rs17080102	rs62434111	6	151000000	C	A	0.87	0.07	intronic	PLEKHG1	NA	Mean arterial pressure x alcohol consumption (light vs heavy) interaction (2df test)
368	rs17080102	rs62434109	6	151000000	T	G	0.87	0.07	intronic	PLEKHG1	NA	Systolic blood pressure x alcohol consumption (light vs heavy) interaction (2df test),Diastolic blood pressure x alcohol consumption (light vs heavy) interaction (2df test)
368	rs17080102	rs17080093	6	151000000	C	T	0.87	0.08	intronic	PLEKHG1	NA	Diastolic blood pressure,Systolic blood pressure
368	rs17080102	rs12663498	6	151000000	C	T	0.85	0.08	intronic	PLEKHG1	NA	Coronary artery disease
370	rs9479509	rs9397585	6	153000000	T	C	0.73	0.35	intronic	RGS17	NA	Body mass index
370	rs9479509	rs1933488	6	153000000	A	G	0.65	0.4	intronic	RGS17	NA	Prostate cancer
370	rs9479509	rs2185027	6	153000000	A	C	0.58	0.3	intronic	RGS17	NA	Body mass index
371	rs598682	rs538174	6	154000000	T	C	0.95	0.22	UTR3	OPRM1(NM_001145280:c.*12681T>C,NM_001145279:c.*12681T>C,NM_001145281:c.*12681T>C,NM_000914:c.*12681T>C,NM_001285522:c.*12716T>C,NM_001285524:c.*12681T>C,NM_001145287:c.*12681T>C,NM_001285526:c.*12681T>C)	NA	Response to efavirenz-containing treatment in HIV 1 infection (virologic failure),Response to abacavir-containing treatment in HIV-1 infection (virologic failure)
371	rs598682	rs675026	6	154000000	A	G	0.6	0.68	exonic	OPRM1	synonymous SNV	Hypertension
372	rs449789	rs449789	6	160000000	C	G	1	0.88	intergenic	FNDC1(dist=5985),LOC102724053(dist=105438)	NA	Pulse pressure
373	rs555754	rs487152	6	161000000	C	A	0.97	0.48	intronic	SLC22A3	NA	Body mass index
373	rs555754	rs520829	6	161000000	T	G	0.96	0.48	intergenic	SLC22A2(dist=87942),SLC22A3(dist=1500)	NA	Lipoprotein (a) levels
373	rs555754	rs622217	6	161000000	T	C	0.89	0.48	intergenic	SLC22A2(dist=86807),SLC22A3(dist=2635)	NA	Type 2 diabetes
373	rs555754	rs3127574	6	161000000	C	G	0.86	0.5	intronic	SLC22A3	NA	Body mass index x sex x age interaction (4df test),Body mass index,Body mass index (age>50)
373	rs555754	rs9365169	6	161000000	G	C	0.6	0.51	intronic	LPA	NA	Lipoprotein(a) levels adjusted for apolipoprotein(a) isoforms
375	rs11961593	rs7744143	6	166000000	A	G	0.92	0.05	intergenic	PDE10A(dist=104375),LINC00473(dist=157573)	NA	Diastolic blood pressure x alcohol consumption interaction (2df test)
375	rs11961593	rs147212971	6	166000000	C	T	0.78	0.04	intergenic	PDE10A(dist=102863),LINC00473(dist=159085)	NA	Diastolic blood pressure
377	rs1322639	rs1322639	6	170000000	G	A	1	0.77	intergenic	LOC101929504(dist=4268),LOC101929523(dist=26204)	NA	Pulse pressure
380	rs2969070	rs2969070	7	2512545	G	A	1	0.64	intergenic	LOC101927181(dist=25060),GRIFIN(dist=2227)	NA	Diastolic blood pressure,Systolic blood pressure
380	rs2969070	rs2969072	7	2530431	A	G	0.73	0.69	intergenic	GRIFIN(dist=14414),LFNG(dist=21732)	NA	Heel bone mineral density
383	rs13240040	rs55734480	7	14372009	G	A	0.75	0.24	intronic	DGKB	NA	Atrial fibrillation
384	rs2107595	rs2107595	7	19049388	G	A	1	0.17	intergenic	HDAC9(dist=7351),TWIST1(dist=105703)	NA	Moyamoya disease,Coronary artery disease (myocardial infarction, percutaneous transluminal coronary angioplasty, coronary artery bypass grafting, angina or chromic ischemic heart disease),Stroke (ischemic),Large artery stroke,Coronary artery disease,Ischemic stroke (large artery atherosclerosis),Coronary artery disease or large artery stroke,Pulse pressure,Ischemic stroke,Stroke
384	rs2107595	rs57301765	7	19052733	G	A	0.98	0.17	intergenic	HDAC9(dist=10696),TWIST1(dist=102358)	NA	Pulse pressure
384	rs2107595	rs7798197	7	19037661	A	G	0.76	0.21	UTR3	HDAC9(NM_001321868:c.*1976A>G,NM_001321877:c.*1976A>G,NM_001321897:c.*1976A>G,NM_178423:c.*1976A>G,NM_178425:c.*1976A>G)	NA	Intracranial aneurysm
384	rs2107595	rs2074633	7	19035920	T	C	0.71	0.22	UTR3	HDAC9(NM_001321868:c.*235T>C,NM_001321877:c.*235T>C,NM_001321897:c.*235T>C,NM_178423:c.*235T>C,NM_178425:c.*235T>C)	NA	Peripheral artery disease
384	rs2107595	rs11984041	7	19031935	C	T	0.5	0.1	intronic	HDAC9	NA	Ischemic stroke (large artery atherosclerosis),Stroke
386	rs1800795	rs1800795	7	22766645	C	G	1	0.58	ncRNA_intronic	LOC541472	NA	Cerebrospinal fluid clusterin levels in APOEe4- carriers
386	rs1800795	rs1800797	7	22766221	A	G	0.97	0.59	ncRNA_exonic	LOC541472	NA	Systemic lupus erythematosus
386	rs1800795	rs6946509	7	22809490	T	C	0.79	0.57	intergenic	IL6(dist=37869),TOMM7(dist=42761)	NA	Juvenile idiopathic arthritis (oligoarticular or rheumatoid factor-negative polyarticular)
386	rs1800795	rs4722166	7	22738762	C	A	0.54	0.66	intergenic	LOC401312(dist=33610),LOC541472(dist=26252)	NA	Lung cancer
387	rs12979	rs112509803	7	24735004	G	C	0.81	0.11	intergenic	MPP6(dist=1682),DFNA5(dist=2970)	NA	Schizophrenia
388	rs1055144	rs1055144	7	25871109	C	T	1	0.21	intergenic	NPVF(dist=603004),MIR148A(dist=118430)	NA	Waist circumference adjusted for BMI in active individuals,Waist-hip ratio,Waist circumference adjusted for BMI in inactive individuals,Waist-to-hip ratio adjusted for BMI (joint analysis for main effect and physical activity interaction),Waist circumference adjusted for BMI (joint analysis main effects and physical activity interaction),Waist-to-hip ratio adjusted for body mass index,Waist-to-hi…
388	rs1055144	rs7798002	7	25860580	G	T	0.98	0.21	intergenic	NPVF(dist=592475),MIR148A(dist=128959)	NA	Heel bone mineral density
388	rs1055144	rs4141278	7	25857525	T	C	0.96	0.2	intergenic	NPVF(dist=589420),MIR148A(dist=132014)	NA	Waist circumference adjusted for BMI in non-smokers,Waist-to-hip ratio adjusted for BMI,Waist-to-hip ratio adjusted for BMI (joint analysis for main effect and physical activity interaction),Waist circumference adjusted for BMI (joint analysis main effects and physical activity interaction),Waist circumference adjusted for BMI (adjusted for smoking behaviour),Waist circumference adjusted for body…
388	rs1055144	rs10245353	7	25858614	C	A	0.96	0.2	intergenic	NPVF(dist=590509),MIR148A(dist=130925)	NA	Heel bone mineral density,Waist-hip ratio,Waist-to-hip ratio adjusted for BMI (adjusted for smoking behaviour),Waist-to-hip ratio adjusted for body mass index
388	rs1055144	rs7798431	7	25860812	G	A	0.76	0.26	intergenic	NPVF(dist=592707),MIR148A(dist=128727)	NA	Waist circumference adjusted for body mass index
388	rs1055144	rs3902751	7	25861639	G	A	0.76	0.27	intergenic	NPVF(dist=593534),MIR148A(dist=127900)	NA	Waist-to-hip ratio adjusted for BMI (adjusted for smoking behaviour),Waist-to-hip ratio adjusted for body mass index,Waist-to-hip ratio adjusted for BMI x sex x age interaction (4df test)
388	rs1055144	rs6958350	7	25871933	C	T	0.75	0.27	intergenic	NPVF(dist=603828),MIR148A(dist=117606)	NA	Waist-to-hip ratio adjusted for BMI,Waist-to-hip ratio adjusted for BMI (age >50),Waist-to-hip ratio adjusted for BMI (age <50),Waist-to-hip ratio adjusted for BMI x sex x age interaction (4df test)
388	rs1055144	rs12700667	7	25901639	G	A	0.67	0.72	intergenic	NPVF(dist=633534),MIR148A(dist=87900)	NA	Endometriosis,Deep ovarian and/or rectovaginal disease with dense adhesions
389	rs6969780	rs6969780	7	27159136	G	C	1	0.1	UTR5	HOXA3(NM_030661:c.-8877C>G)	NA	Blood pressure traits (multi-trait analysis),Systolic blood pressure,Hypertension,Diastolic blood pressure,Mean arterial pressure
389	rs6969780	rs1801085	7	27168590	A	G	0.99	0.1	UTR3	HOXA4(NM_002141:c.*254T>C)	NA	Hypospadias
390	rs10274928	rs702814	7	28172732	C	T	0.87	0.51	intronic	JAZF1	NA	Systemic lupus erythematosus
390	rs10274928	rs849142	7	28185891	T	C	0.85	0.51	intronic	JAZF1	NA	Systemic lupus erythematosus
390	rs10274928	rs849135	7	28196413	G	A	0.84	0.5	intronic	JAZF1	NA	Type 2 diabetes
390	rs10274928	rs1708302	7	28198677	C	T	0.84	0.5	intronic	JAZF1	NA	Type 2 diabetes
390	rs10274928	rs12531540	7	28162674	C	T	0.81	0.49	intronic	JAZF1	NA	Systemic lupus erythematosus
390	rs10274928	rs864745	7	28180556	T	C	0.81	0.52	intronic	JAZF1	NA	Type 2 diabetes,Crohn's disease
390	rs10274928	rs849134	7	28196222	A	G	0.8	0.51	intronic	JAZF1	NA	Type 2 diabetes
390	rs10274928	rs860262	7	28194397	C	A	0.8	0.51	intronic	JAZF1	NA	Chronic inflammatory diseases (ankylosing spondylitis, Crohn's disease, psoriasis, primary sclerosing cholangitis, ulcerative colitis) (pleiotropy)
390	rs10274928	rs1635852	7	28189411	T	C	0.77	0.52	intronic	JAZF1	NA	Systemic lupus erythematosus and Systemic sclerosis,Height
390	rs10274928	rs849139	7	28179396	C	T	0.56	0.61	intronic	JAZF1	NA	Moyamoya disease
390	rs10274928	rs10254284	7	28167391	A	T	0.55	0.63	intronic	JAZF1	NA	Lymphocyte percentage of white cells,Systemic lupus erythematosus
390	rs10274928	rs10245867	7	28142186	G	T	0.53	0.33	intronic	JAZF1	NA	Systemic lupus erythematosus
393	rs342989	rs2541918	7	35475322	A	T	0.59	0.69	intergenic	LOC401324(dist=59236),HERPUD2(dist=196948)	NA	Diastolic blood pressure
395	rs76206723	rs76206723	7	40447971	G	A	1	0.09	intronic	SUGCT	NA	Pulse pressure
395	rs76206723	rs12538229	7	40460129	C	T	1	0.09	intronic	SUGCT	NA	Pulse pressure
395	rs76206723	rs4379368	7	40466200	C	T	0.99	0.09	intronic	SUGCT	NA	Migraine,Migraine - clinic-based,Migraine without aura
395	rs76206723	rs186166891	7	40406876	A	T	0.84	0.08	intronic	SUGCT	NA	Migraine
397	rs1004558	rs917793	7	44245853	A	T	1	0.18	intronic	YKT6	NA	Fasting plasma glucose
397	rs1004558	rs1799884	7	44229068	C	T	1	0.18	upstream	GCK(dist=46)	NA	Glycemic traits,Metabolite levels,Glycated hemoglobin levels
397	rs1004558	rs730497	7	44223721	G	A	0.99	0.18	intronic	GCK	NA	Fasting plasma glucose,Glycated hemoglobin levels
397	rs1004558	rs4607517	7	44235668	G	A	0.99	0.18	intergenic	GCK(dist=6646),YKT6(dist=4910)	NA	Fasting plasma glucose,Homeostasis model assessment of beta-cell function,Fasting blood glucose (BMI interaction),Glycated hemoglobin levels,Type 2 diabetes,Fasting blood glucose
397	rs1004558	rs6975024	7	44231886	T	C	0.99	0.18	intergenic	GCK(dist=2864),YKT6(dist=8692)	NA	Blood sugar levels,Hemoglobin A1c levels
397	rs1004558	rs2971669	7	44231778	C	T	0.78	0.22	intergenic	GCK(dist=2756),YKT6(dist=8800)	NA	Offspring birth weight
397	rs1004558	rs878521	7	44255643	G	A	0.62	0.25	intergenic	YKT6(dist=1750),CAMK2B(dist=1106)	NA	Metabolite levels (small molecules and protein measures)
398	rs73105827	rs2107732	7	45077978	G	A	0.94	0.1	exonic	CCM2	nonsynonymous SNV	Coronary artery disease
399	rs11977526	rs11977526	7	46008110	G	A	1	0.4	intergenic	IGFBP3(dist=47239),LOC730338(dist=719367)	NA	Blood pressure traits (multi-trait analysis),Insulin-like growth factors,Pulse pressure,Diastolic blood pressure,Systolic blood pressure
399	rs11977526	rs10260816	7	46010100	C	G	0.88	0.43	intergenic	IGFBP3(dist=49229),LOC730338(dist=717377)	NA	Pulse pressure
399	rs11977526	rs199696982	7	45987430	G	C	0.73	0.45	intergenic	IGFBP3(dist=26559),LOC730338(dist=740047)	NA	Blood protein levels
399	rs11977526	rs2949837	7	45994378	A	T	0.59	0.3	intergenic	IGFBP3(dist=33507),LOC730338(dist=733099)	NA	Sitting height ratio
399	rs11977526	rs2949833	7	45984820	C	T	0.59	0.3	intergenic	IGFBP3(dist=23949),LOC730338(dist=742657)	NA	Blood protein levels
400	rs71543920	rs7811653	7	46402269	C	A	0.57	0.08	intergenic	IGFBP3(dist=441398),LOC730338(dist=325208)	NA	Hypospadias
403	rs6593297	rs4947534	7	56079094	T	C	0.69	0.73	UTR3	PSPH(NM_004577:c.*361A>G)	NA	Blood metabolite levels,Amino acid levels
403	rs6593297	rs4948102	7	56097265	C	G	0.69	0.73	intronic	PSPH	NA	Plasma homocysteine levels (post-methionine load test)
403	rs6593297	rs4535700	7	56045448	T	C	0.63	0.74	intronic	NIPSNAP2	NA	Macular telangiectasia type 2
404	rs2222544	rs6943555	7	69806023	T	A	0.92	0.22	intronic	AUTS2	NA	Alcohol consumption
404	rs2222544	rs2030705	7	69713466	A	T	0.74	0.19	intronic	AUTS2	NA	Intelligence
404	rs2222544	rs7785360	7	69409378	G	A	0.51	0.14	intronic	AUTS2	NA	Response to serotonin reuptake inhibitors in non-psychotic unipolar depression
405	rs1091811	rs10949834	7	73480569	G	A	0.78	0.11	intronic	ELN	NA	Verbal memory performance (residualized delayed recall change)
406	rs34324971	rs35005436	7	74134911	T	C	0.8	0.15	ncRNA_intronic	LOC101926943	NA	Atrial fibrillation
406	rs34324971	rs6964833	7	74101909	T	C	0.68	0.22	intronic	GTF2I	NA	Menarche (age at onset)
407	rs6963105	rs1167827	7	75163169	A	G	0.98	0.54	UTR3	HIP1(NM_001243198:c.*4324T>C,NM_005338:c.*4324T>C)	NA	Body mass index,BMI in non-smokers,Body mass index (joint analysis main effects and smoking interaction),Body mass index in physically active individuals,BMI (adjusted for smoking behaviour),Body mass index (joint analysis main effects and physical activity interaction)
407	rs6963105	rs1167796	7	75173180	A	G	0.7	0.55	intronic	HIP1	NA	Systemic lupus erythematosus
408	rs848445	rs848490	7	77555005	G	C	0.92	0.71	intronic	PHTF2	NA	Glomerular filtration rate (creatinine),Glomerular filtration rate in non diabetics (creatinine)
408	rs848445	rs62462685	7	77508633	C	T	0.84	0.33	intronic	PHTF2	NA	Calcium levels
408	rs848445	rs112029703	7	77238678	T	A	0.74	0.31	intronic	PTPN12	NA	Glomerular filtration rate (creatinine)
409	rs11770630	rs42648	7	89977760	A	G	0.57	0.58	intronic	GTPBP10	NA	Homocysteine levels
411	rs2282978	rs2282978	7	92264410	T	C	1	0.36	intronic	CDK6	NA	Pulse pressure,Height
411	rs2282978	rs10269774	7	92253972	G	A	0.99	0.36	intronic	CDK6	NA	Waist circumference adjusted for BMI (adjusted for smoking behaviour),Waist circumference adjusted for BMI in non-smokers,Waist circumference adjusted for BMI (joint analysis main effects and smoking interaction)
411	rs2282978	rs42235	7	92248076	C	T	0.83	0.32	intronic	CDK6	NA	Hip circumference adjusted for BMI,Height
411	rs2282978	rs56201652	7	92278116	G	A	0.8	0.31	intronic	CDK6	NA	Atrial fibrillation
411	rs2282978	rs42044	7	92250140	T	G	0.79	0.32	intronic	CDK6	NA	Monocyte percentage of white cells
411	rs2282978	rs11773884	7	92285123	A	G	0.66	0.34	intronic	CDK6	NA	Atrial fibrillation
411	rs2282978	rs42039	7	92244422	C	T	0.64	0.27	UTR3	CDK6(NM_001259:c.*32G>A,NM_001145306:c.*32G>A)	NA	Height,Stroke,Ischemic stroke
411	rs2282978	rs42032	7	92237426	G	A	0.64	0.27	UTR3	CDK6(NM_001259:c.*7028C>T,NM_001145306:c.*7028C>T)	NA	Heel bone mineral density
411	rs2282978	rs42041	7	92246744	C	G	0.63	0.27	intronic	CDK6	NA	Rheumatoid arthritis
413	rs12705090	rs314370	7	100000000	T	C	1	0.19	intronic	SLC12A9	NA	Resting heart rate
413	rs12705090	rs12666989	7	100000000	G	C	0.94	0.18	exonic	UFSP1	nonsynonymous SNV	Resting heart rate
413	rs12705090	rs3757868	7	100000000	G	A	0.94	0.18	intronic	SRRT	NA	Heart rate response to recovery post exercise,Heart rate response to recovery post exercise (40 sec),Heart rate response to recovery post exercise (30 sec),Heart rate response to recovery post exercise (20 sec),Heart rate response to recovery post exercise (50 sec)
413	rs12705090	rs76181418	7	100000000	G	T	0.93	0.18	intergenic	ACHE(dist=1206),MUC3A(dist=52092)	NA	Heart rate increase in response to exercise
413	rs12705090	rs17883557	7	100000000	G	T	0.93	0.18	intergenic	ACHE(dist=1195),MUC3A(dist=52103)	NA	Heart rate response to recovery post exercise (10 sec)
413	rs12705090	rs17881696	7	100000000	G	A	0.93	0.18	intronic	ACHE	NA	Resting heart rate
413	rs12705090	rs13245899	7	100000000	A	G	0.87	0.19	intergenic	ACHE(dist=3377),MUC3A(dist=49921)	NA	Heart rate
414	rs17477177	rs17477177	7	106000000	T	C	1	0.22	intergenic	CCDC71L(dist=110224),PIK3CG(dist=93865)	NA	Blood pressure,Systolic blood pressure,Systolic blood pressure (cigarette smoking interaction),Pulse pressure
414	rs17477177	rs62481856	7	106000000	G	A	1	0.22	intergenic	CCDC71L(dist=110448),PIK3CG(dist=93641)	NA	Pulse pressure x alcohol consumption (light vs heavy) interaction (2df test)
414	rs17477177	rs12705390	7	106000000	G	A	1	0.22	intergenic	CCDC71L(dist=109143),PIK3CG(dist=94946)	NA	Systolic blood pressure
414	rs17477177	rs13225723	7	106000000	G	A	0.99	0.22	intergenic	CCDC71L(dist=114833),PIK3CG(dist=89256)	NA	Systolic blood pressure x alcohol consumption interaction (2df test)
414	rs17477177	rs2392929	7	106000000	T	G	0.99	0.22	intergenic	CCDC71L(dist=112435),PIK3CG(dist=91654)	NA	Systolic blood pressure x alcohol consumption interaction (2df test),Pulse pressure x alcohol consumption interaction (2df test),Systolic blood pressure x alcohol consumption (light vs heavy) interaction (2df test)
414	rs17477177	rs17398575	7	106000000	G	A	0.8	0.27	intergenic	CCDC71L(dist=107818),PIK3CG(dist=96271)	NA	Coronary artery disease,Carotid intima media thickness
414	rs17477177	rs12705389	7	106000000	C	T	0.79	0.27	intergenic	CCDC71L(dist=104008),PIK3CG(dist=100081)	NA	Pulse pressure
416	rs1997571	rs1997571	7	116000000	G	A	1	0.6	intronic	CAV1	NA	Heart rate response to recovery post exercise (10 sec),Heart rate response to recovery post exercise (30 sec),Heart rate response to recovery post exercise (50 sec),Heart rate response to recovery post exercise (40 sec),Heart rate response to recovery post exercise (20 sec)
416	rs1997571	rs1997572	7	116000000	A	G	1	0.6	intronic	CAV1	NA	Atrial fibrillation
416	rs1997571	rs11773845	7	116000000	C	A	1	0.6	intronic	CAV1	NA	PR interval,Atrial fibrillation
416	rs1997571	rs3807989	7	116000000	A	G	0.99	0.61	intronic	CAV1	NA	Electrocardiographic traits,PR segment,Atrial fibrillation,PR interval
416	rs1997571	rs3801995	7	116000000	C	T	0.52	0.25	intronic	CAV1	NA	P wave duration
416	rs1997571	rs2109514	7	116000000	G	A	0.52	0.52	intergenic	CAV2(dist=11366),CAV1(dist=4878)	NA	Heart rate response to recovery post exercise,Prevalent atrial fibrillation,Heart rate increase in response to exercise
416	rs1997571	rs4727833	7	116000000	C	G	0.5	0.52	UTR3	CAV2(NM_001233:c.*1733C>G,NM_198212:c.*1695C>G,NM_001206747:c.*1733C>G,NM_001206748:c.*1733C>G)	NA	Ischemic stroke (cardioembolic)
417	rs4728142	rs4728142	7	129000000	G	A	1	0.45	intergenic	KCP(dist=23194),IRF5(dist=3119)	NA	Systemic lupus erythematosus,Inflammatory bowel disease,Hypertension,Systolic blood pressure,Chronic inflammatory diseases (ankylosing spondylitis, Crohn's disease, psoriasis, primary sclerosing cholangitis, ulcerative colitis) (pleiotropy),Ulcerative colitis,Diastolic blood pressure,Rheumatoid arthritis (ACPA-positive)
417	rs4728142	rs3757387	7	129000000	T	C	0.91	0.45	intergenic	KCP(dist=25313),IRF5(dist=1000)	NA	Sjogren's syndrome,Systemic lupus erythematosus
417	rs4728142	rs3807307	7	129000000	T	C	0.84	0.47	intronic	IRF5	NA	Primary biliary cirrhosis
417	rs4728142	rs3823536	7	129000000	G	A	0.84	0.47	intronic	IRF5	NA	Sjogren's syndrome
417	rs4728142	rs3807306	7	129000000	G	T	0.71	0.51	intronic	IRF5	NA	Rheumatoid arthritis (ACPA-positive),Rheumatoid arthritis
418	rs11556924	rs11556924	7	130000000	C	T	1	0.38	exonic	ZC3HC1	nonsynonymous SNV	Coronary heart disease,Coronary artery disease (myocardial infarction, percutaneous transluminal coronary angioplasty, coronary artery bypass grafting, angina or chromic ischemic heart disease),White blood cell count (basophil),Diastolic blood pressure,Plateletcrit,Myocardial infarction,Coronary artery disease or large artery stroke,Platelet count,Coronary artery disease or ischemic stroke,Corona…
419	rs34072724	rs4731702	7	130000000	C	T	1	0.45	intergenic	KLF14(dist=14524),MIR29A(dist=128122)	NA	HDL cholesterol,HDL cholesterol levels
419	rs34072724	rs13241165	7	130000000	A	T	1	0.45	intergenic	KLF14(dist=13678),MIR29A(dist=128968)	NA	HDL cholesterol
419	rs34072724	rs13241538	7	130000000	G	C	0.99	0.45	intergenic	KLF14(dist=21002),MIR29A(dist=121644)	NA	Hip circumference adjusted for BMI,Waist-to-hip ratio adjusted for body mass index
419	rs34072724	rs972283	7	130000000	A	G	0.96	0.56	intergenic	KLF14(dist=47994),MIR29A(dist=94652)	NA	Type 2 diabetes
420	rs13238550	rs13238550	7	131000000	G	A	1	0.34	intronic	MKLN1	NA	Systolic blood pressure
420	rs13238550	rs3800688	7	131000000	A	G	0.72	0.31	intronic	PODXL	NA	Hypertension
421	rs1722886	rs12386571	7	134000000	G	A	0.82	0.37	intergenic	AKR1B1(dist=48496),AKR1B10(dist=19857)	NA	White matter growth
422	rs10267979	rs6952499	7	137000000	G	A	0.71	0.28	ncRNA_intronic	LOC349160	NA	Heart rate response to recovery post exercise (10 sec)
423	rs141212865	rs1011018	7	139000000	G	A	0.94	0.22	intronic	HIPK2	NA	Systolic blood pressure
426	rs11771693	rs6946097	7	150000000	C	T	0.88	0.3	intergenic	RARRES2(dist=26103),REPIN1(dist=1013)	NA	Circulating chemerin levels
426	rs11771693	rs9640161	7	150000000	C	A	0.79	0.33	intergenic	RARRES2(dist=7147),REPIN1(dist=19969)	NA	Circulating chemerin levels,Blood protein levels
426	rs11771693	rs10259796	7	150000000	T	C	0.77	0.27	intergenic	RARRES2(dist=11664),REPIN1(dist=15452)	NA	Circulating chemerin levels
426	rs11771693	rs7806429	7	150000000	T	C	0.61	0.28	intronic	ACTR3C	NA	Circulating chemerin levels
426	rs11771693	rs4395803	7	150000000	A	C	0.6	0.24	intronic	LRRC61	NA	Epstein-Barr virus copy number in lymphoblastoid cell lines
427	rs3918226	rs3918226	7	151000000	C	T	1	0.1	intronic	NOS3	NA	Systolic blood pressure x alcohol consumption interaction (2df test),Diastolic blood pressure,Systolic blood pressure (cigarette smoking interaction),Diastolic blood pressure x alcohol consumption interaction (2df test),Diastolic blood pressure (cigarette smoking interaction),Coronary artery disease,Coronary artery disease (myocardial infarction, percutaneous transluminal coronary angioplasty, co…
428	rs10224002	rs10224002	7	151000000	A	G	1	0.3	intronic	PRKAG2	NA	Systolic blood pressure,Hematocrit,Glomerular filtration rate in type 2 diabetes,Glomerular filtration rate in diabetes,Hemoglobin
428	rs10224002	rs10254101	7	151000000	C	T	0.99	0.3	intronic	PRKAG2	NA	Glomerular filtration rate (creatinine)
428	rs10224002	rs10265221	7	151000000	T	C	0.94	0.3	intronic	PRKAG2	NA	Metabolite levels (small molecules and protein measures),Glomerular filtration rate
428	rs10224002	rs10224210	7	151000000	T	C	0.93	0.3	intronic	PRKAG2	NA	Red blood cell count,Urea levels,Hematocrit,Hemoglobin levels
428	rs10224002	rs73728279	7	151000000	G	T	0.93	0.3	intronic	PRKAG2	NA	Hemoglobin concentration
428	rs10224002	rs7805747	7	151000000	G	A	0.87	0.29	intronic	PRKAG2	NA	Glomerular filtration rate (creatinine),Glomerular filtration rate in non diabetics (creatinine),Chronic kidney disease
428	rs10224002	rs10480300	7	151000000	C	T	0.87	0.29	intronic	PRKAG2	NA	Red blood cell traits,Urate levels
431	rs4875958	rs6558530	8	1706207	A	G	0.75	0.68	intergenic	DLGAP2(dist=49565),LOC101927752(dist=3922)	NA	Systolic blood pressure
436	rs2898290	rs2898290	8	11433909	T	C	1	0.55	upstream	LINC00208(dist=135)	NA	Diastolic blood pressure (cigarette smoking interaction),Diastolic blood pressure,Systolic blood pressure,Systolic blood pressure (cigarette smoking interaction)
436	rs2898290	rs2409797	8	11433780	T	C	0.97	0.56	upstream	LINC00208(dist=264)	NA	Neuroticism,Barrett's esophagus
436	rs2898290	rs10108511	8	11435516	T	C	0.96	0.56	ncRNA_intronic	LINC00208	NA	Barrett's esophagus or Esophageal adenocarcinoma
436	rs2898290	rs1478898	8	11395079	G	A	0.74	0.52	intronic	BLK	NA	Morning vs. evening chronotype
436	rs2898290	rs2244894	8	11448659	G	C	0.7	0.62	intergenic	LINC00208(dist=9809),GATA4(dist=85769)	NA	Pulse pressure x alcohol consumption interaction (2df test)
436	rs2898290	rs13255193	8	11309192	T	C	0.69	0.56	intronic	FAM167A	NA	Systolic blood pressure x alcohol consumption (light vs heavy) interaction (2df test)
436	rs2898290	rs9969436	8	10842659	T	G	0.67	0.52	intronic	XKR6	NA	Mean arterial pressure x alcohol consumption (light vs heavy) interaction (2df test)
436	rs2898290	rs11250097	8	10811829	T	C	0.65	0.53	intronic	XKR6	NA	Neuroticism
436	rs2898290	rs13280442	8	11467557	C	G	0.63	0.46	intergenic	LINC00208(dist=28707),GATA4(dist=66871)	NA	Systolic blood pressure x alcohol consumption interaction (2df test),Systolic blood pressure x alcohol consumption (light vs heavy) interaction (2df test)
436	rs2898290	rs4512344	8	11078781	A	C	0.63	0.52	intergenic	XKR6(dist=19906),MTMR9(dist=63219)	NA	Bone ultrasound measurement (broadband ultrasound attenuation)
436	rs2898290	rs4841465	8	10819854	C	T	0.63	0.52	intronic	XKR6	NA	Systolic blood pressure x alcohol consumption (light vs heavy) interaction (2df test),Systolic blood pressure x alcohol consumption interaction (2df test)
436	rs2898290	rs3808502	8	11179458	G	T	0.63	0.43	intronic	MTMR9	NA	Neuroticism
436	rs2898290	rs11250098	8	10818607	A	G	0.62	0.51	intronic	XKR6	NA	Morning vs. evening chronotype
436	rs2898290	rs2409749	8	11078949	G	A	0.62	0.51	intergenic	XKR6(dist=20074),MTMR9(dist=63051)	NA	Neuroticism
436	rs2898290	rs34421088	8	11589042	A	G	0.61	0.5	intronic	GATA4	NA	Neuroticism
436	rs2898290	rs10107145	8	10758213	A	G	0.59	0.53	intronic	XKR6	NA	Systolic blood pressure
436	rs2898290	rs2409701	8	10957723	G	C	0.58	0.51	intronic	XKR6	NA	Heel bone mineral density
436	rs2898290	rs7819412	8	11045161	G	A	0.58	0.51	intronic	XKR6	NA	Triglycerides
436	rs2898290	rs2409722	8	11039816	T	G	0.58	0.51	intronic	XKR6	NA	Positive affect
436	rs2898290	rs6981523	8	11061792	C	T	0.57	0.5	intergenic	XKR6(dist=2917),MTMR9(dist=80208)	NA	Neuroticism
436	rs2898290	rs35851103	8	11869560	T	G	0.56	0.48	intergenic	DEFB134(dist=11299),DEFB130B(dist=52338)	NA	Neuroticism
436	rs2898290	rs4841409	8	10516374	A	G	0.56	0.57	intergenic	RP1L1(dist=3757),MIR4286(dist=8114)	NA	Mean arterial pressure x alcohol consumption (light vs heavy) interaction (2df test),Mean arterial pressure x alcohol consumption interaction (2df test),Systolic blood pressure x alcohol consumption interaction (2df test)
436	rs2898290	rs13249843	8	11459018	G	T	0.56	0.34	intergenic	LINC00208(dist=20168),GATA4(dist=75410)	NA	Diastolic blood pressure x alcohol consumption interaction (2df test)
436	rs2898290	rs17807624	8	11463015	C	T	0.56	0.34	intergenic	LINC00208(dist=24165),GATA4(dist=71413)	NA	Mean arterial pressure x alcohol consumption (light vs heavy) interaction (2df test),Systemic lupus erythematosus
436	rs2898290	rs899366	8	11430485	G	A	0.55	0.3	intergenic	BLK(dist=8372),LINC00208(dist=3559)	NA	Mean arterial pressure x alcohol consumption interaction (2df test)
436	rs2898290	rs10096777	8	10518500	G	A	0.54	0.57	intergenic	RP1L1(dist=5883),MIR4286(dist=5988)	NA	Systolic blood pressure x alcohol consumption (light vs heavy) interaction (2df test)
436	rs2898290	rs13250871	8	11467763	G	A	0.54	0.41	intergenic	LINC00208(dist=28913),GATA4(dist=66665)	NA	Pulse pressure x alcohol consumption interaction (2df test)
436	rs2898290	rs2572431	8	11105077	C	T	0.53	0.59	intergenic	XKR6(dist=46202),MTMR9(dist=36923)	NA	Neuroticism
436	rs2898290	rs28633434	8	11053922	G	A	0.52	0.48	intronic	XKR6	NA	Subjective well-being
436	rs2898290	rs2164273	8	11168499	A	G	0.52	0.39	intronic	MTMR9	NA	Extraversion
436	rs2898290	rs17783634	8	11054097	C	A	0.52	0.48	intronic	XKR6	NA	Subjective well-being
439	rs62503324	rs4872148	8	23400212	A	C	0.99	0.25	intronic	SLC25A37	NA	Mosquito bite size
439	rs62503324	rs11783469	8	23401395	C	T	0.68	0.19	intronic	SLC25A37	NA	Reticulocyte count
439	rs62503324	rs12549025	8	23399537	A	G	0.68	0.19	intronic	SLC25A37	NA	Reticulocyte fraction of red cells
440	rs6557876	rs6557876	8	25900675	C	T	1	0.27	intronic	EBF2	NA	Systolic blood pressure
443	rs11991469	rs7005606	8	32401501	T	G	0.99	0.47	intronic	NRG1	NA	Hirschsprung disease
443	rs11991469	rs2439302	8	32432369	G	C	0.97	0.53	intronic	NRG1	NA	Thyroid cancer
443	rs11991469	rs2466076	8	32432796	G	T	0.84	0.52	intronic	NRG1	NA	Thyroid cancer
443	rs11991469	rs6996585	8	32400803	A	G	0.79	0.42	intronic	NRG1	NA	Differentiated thyroid cancer,Papillary thyroid cancer
443	rs11991469	rs2466075	8	32432949	A	G	0.53	0.49	intronic	NRG1	NA	Hypothyroidism
444	rs7845722	rs2732317	8	33330687	A	C	0.86	0.62	upstream	FUT10(dist=23)	NA	Blood protein levels
445	rs1906672	rs112537273	8	38248306	T	C	0.95	0.24	intronic	LETM2	NA	Schizophrenia
445	rs1906672	rs13317	8	38269514	T	C	0.89	0.25	UTR3	FGFR1(NM_001174063:c.*1632A>G,NM_015850:c.*1632A>G,NM_023105:c.*1632A>G,NM_023110:c.*1632A>G,NM_023106:c.*1632A>G,NM_001174064:c.*1632A>G,NM_001174067:c.*1632A>G,NM_001174066:c.*1632A>G,NM_001174065:c.*1632A>G)	NA	Nonsyndromic cleft lip with cleft palate
445	rs1906672	rs16887244	8	38031345	A	G	0.86	0.26	intronic	LSM1	NA	Schizophrenia
446	rs2978456	rs2978456	8	42324765	T	C	1	0.45	intronic	SLC20A2	NA	Pulse pressure
452	rs1449544	rs4735692	8	76615663	A	G	0.75	0.41	intergenic	HNF4G(dist=136586),LINC01111(dist=703226)	NA	Body mass index,Obesity
452	rs1449544	rs2922763	8	76573711	G	T	0.51	0.71	intergenic	HNF4G(dist=94634),LINC01111(dist=745178)	NA	Body mass index
453	rs72688070	rs6998967	8	81364205	G	A	0.99	0.19	intergenic	MIR5708(dist=210497),ZBTB10(dist=33649)	NA	Late-onset myasthenia gravis
453	rs72688070	rs7817124	8	81404008	G	C	0.63	0.28	intronic	ZBTB10	NA	Self-reported risk-taking behaviour
453	rs72688070	rs11993814	8	81389791	C	T	0.62	0.28	intergenic	MIR5708(dist=236083),ZBTB10(dist=8063)	NA	Basal cell carcinoma
453	rs72688070	rs1051920	8	81438420	C	T	0.61	0.28	UTR3	ZBTB10(NM_001277145:c.*6657C>T,NM_023929:c.*6657C>T,NM_001105539:c.*6657C>T)	NA	Hypothyroidism
456	rs7009170	rs4493873	8	92075643	A	C	0.53	0.63	ncRNA_exonic	OTUD6B-AS1	NA	Migraine - clinic-based
457	rs62526122	rs12547341	8	92702518	A	G	0.51	0.38	intergenic	SLC26A7(dist=292136),RUNX1T1(dist=264677)	NA	Major depressive disorder
459	rs4582532	rs896847	8	95972551	G	A	0.93	0.56	intergenic	TP53INP1(dist=10936),NDUFAF6(dist=64652)	NA	Intraocular pressure
459	rs4582532	rs9297949	8	95969445	A	C	0.93	0.56	intergenic	TP53INP1(dist=7830),NDUFAF6(dist=67758)	NA	Intraocular pressure
459	rs4582532	rs10429294	8	95969322	C	T	0.93	0.56	intergenic	TP53INP1(dist=7707),NDUFAF6(dist=67881)	NA	Central corneal thickness
459	rs4582532	rs7845219	8	95937502	T	C	0.86	0.53	downstream	TP53INP1(dist=698)	NA	Type 2 diabetes
459	rs4582532	rs896854	8	95960511	T	C	0.84	0.54	intronic	TP53INP1	NA	Type 2 diabetes
459	rs4582532	rs12548874	8	95935164	C	A	0.79	0.5	intergenic	CCNE2(dist=27682),TP53INP1(dist=3036)	NA	Hemoglobin concentration
460	rs2978098	rs2978098	8	102000000	A	C	1	0.47	intergenic	SNX31(dist=14782),PABPC1(dist=38469)	NA	Diastolic blood pressure
460	rs2978098	rs1693575	8	102000000	C	G	0.56	0.34	intergenic	SNX31(dist=20884),PABPC1(dist=32367)	NA	Cerebrospinal fluid clusterin levels
463	rs35783704	rs35783704	8	106000000	G	A	1	0.1	intergenic	LRP12(dist=365006),ZFPM2(dist=364889)	NA	Systolic blood pressure
466	rs2071518	rs2071518	8	120000000	C	T	1	0.22	UTR3	NOV(NM_002514:c.*440C>T)	NA	Blood pressure,Pulse pressure
466	rs2071518	rs6983393	8	120000000	T	A	1	0.22	intergenic	NOV(dist=9671),ENPP2(dist=122968)	NA	Pulse pressure x alcohol consumption interaction (2df test)
466	rs2071518	rs1461695	8	120000000	G	A	1	0.22	intergenic	NOV(dist=7623),ENPP2(dist=125016)	NA	Pulse pressure x alcohol consumption (light vs heavy) interaction (2df test)
466	rs2071518	rs67665719	8	120000000	A	G	0.96	0.23	intergenic	MIR548AZ(dist=58491),NOV(dist=32556)	NA	Systolic blood pressure x alcohol consumption interaction (2df test)
466	rs2071518	rs58936256	8	120000000	T	C	0.78	0.18	intergenic	MIR548AZ(dist=85294),NOV(dist=5753)	NA	Blood protein levels
466	rs2071518	rs34112166	8	120000000	G	A	0.76	0.18	intergenic	MIR548AZ(dist=63027),NOV(dist=28020)	NA	Pulse pressure x alcohol consumption (light vs heavy) interaction (2df test)
468	rs4598218	rs975730	8	129000000	G	A	0.69	0.36	intergenic	MIR1208(dist=153580),LINC00824(dist=101502)	NA	Celiac disease or Rheumatoid arthritis
469	rs894344	rs894344	8	136000000	A	G	1	0.43	exonic	ZFAT	synonymous SNV	Systolic blood pressure
469	rs894344	rs7007820	8	136000000	A	G	0.93	0.41	intronic	ZFAT	NA	Hip circumference adjusted for BMI
469	rs894344	rs733254	8	136000000	C	A	0.58	0.28	intronic	ZFAT	NA	Height
470	rs4454254	rs4454254	8	141000000	G	A	1	0.64	intronic	TRAPPC9	NA	Pulse pressure
470	rs4454254	rs4288356	8	141000000	G	A	0.98	0.64	intronic	TRAPPC9	NA	Pulse pressure
471	rs10087782	rs10090774	8	142000000	C	T	0.98	0.46	intronic	PTK2	NA	Acute graft versus host disease in bone marrow transplantation (recipient effect)
471	rs10087782	rs6994744	8	142000000	A	C	0.92	0.48	intronic	PTK2	NA	Atrial fibrillation
471	rs10087782	rs6993266	8	142000000	G	A	0.84	0.49	intronic	PTK2	NA	Atrial fibrillation
471	rs10087782	rs4355822	8	142000000	G	A	0.82	0.48	intronic	PTK2	NA	Atrial fibrillation
472	rs34591516	rs34591516	8	142000000	C	T	1	0.05	exonic	GPR20	nonsynonymous SNV	Diastolic blood pressure,Systolic blood pressure
473	rs4129585	rs4129585	8	143000000	A	C	1	0.55	intronic	TSNARE1	NA	Autism spectrum disorder or schizophrenia,Schizophrenia
473	rs4129585	rs13262595	8	143000000	A	G	1	0.56	intronic	TSNARE1	NA	General cognitive ability,Intelligence (MTAG),Intelligence
473	rs4129585	rs4976976	8	143000000	G	A	0.55	0.41	intronic	TSNARE1	NA	General cognitive ability,Intelligence
474	rs62524579	rs62524579	8	144000000	G	A	1	0.54	intergenic	CYP11B2(dist=61696),LOC100133669(dist=2493)	NA	Diastolic blood pressure
474	rs62524579	rs10093796	8	144000000	T	C	0.75	0.59	intergenic	CYP11B1(dist=17188),CYP11B2(dist=13551)	NA	Estrone levels
474	rs62524579	rs6988985	8	144000000	T	C	0.64	0.51	intergenic	CYP11B2(dist=7845),LOC100133669(dist=56344)	NA	Plasma androstenedione levels in resected early stage-receptor positive breast cancer
474	rs62524579	rs6418	8	144000000	A	G	0.62	0.5	intronic	CYP11B2	NA	Mean arterial pressure
474	rs62524579	rs62525059	8	144000000	G	A	0.58	0.46	intergenic	CYP11B1(dist=21725),CYP11B2(dist=9014)	NA	Systolic blood pressure
475	rs56233017	rs56233017	8	145000000	G	A	1	0.05	intergenic	EPPK1(dist=28856),PLEC(dist=7827)	NA	Resting heart rate
476	rs520015	rs471756	9	239313	G	C	0.58	0.52	intronic	DOCK8	NA	Mean platelet volume
482	rs11789875	rs10962692	9	16915874	G	C	0.57	0.19	intergenic	BNC2(dist=45088),CNTLN(dist=219115)	NA	Epithelial ovarian cancer,Invasive epithelial ovarian cancer,Ovarian cancer in BRCA2 mutation carriers,Serous invasive ovarian cancer,Ovarian cancer in BRCA1 mutation carriers,High-grade serous ovarian cancer
483	rs4977492	rs1048169	9	19055965	T	C	0.73	0.37	UTR3	HAUS6(NM_017645:c.*376A>G,NM_001270890:c.*376A>G)	NA	Prostate cancer,Prostate cancer (early onset)
484	rs4364717	rs4364717	9	21801530	A	G	1	0.43	intergenic	MIR31HG(dist=241833),MTAP(dist=1105)	NA	Diastolic blood pressure
484	rs4364717	rs4636294	9	21747803	A	G	0.72	0.5	intergenic	MIR31HG(dist=188106),MTAP(dist=54832)	NA	Cutaneous nevi
484	rs4364717	rs896655	9	21706571	A	G	0.63	0.4	intergenic	MIR31HG(dist=146874),MTAP(dist=96064)	NA	Coronary artery disease
484	rs4364717	rs2004627	9	21707492	C	T	0.51	0.55	intergenic	MIR31HG(dist=147795),MTAP(dist=95143)	NA	Interleukin-6 levels
484	rs4364717	rs7023329	9	21816528	A	G	0.51	0.48	intronic	MTAP	NA	Melanoma
487	rs76452347	rs76452347	9	35906471	C	T	1	0.21	exonic	HRCT1	nonsynonymous SNV	Diastolic blood pressure
488	rs11139596	rs4877691	9	84982398	T	A	0.53	0.24	intergenic	SPATA31D1(dist=372227),RASEF(dist=612102)	NA	Airway imaging phenotypes
490	rs7045409	rs2516568	9	95187380	A	T	0.9	0.33	intronic	CENPP	NA	Blood protein levels
490	rs7045409	rs10992471	9	95559505	G	A	0.57	0.41	intergenic	BICD2(dist=32422),LOC101929748(dist=8162)	NA	Visceral adipose tissue/subcutaneous adipose tissue ratio
491	rs10988442	rs1413299	9	102000000	G	T	0.95	0.4	intronic	COL15A1	NA	Epithelial ovarian cancer
491	rs10988442	rs41305481	9	102000000	A	G	0.65	0.34	intronic	COL15A1	NA	Blood protein levels
492	rs7020564	rs7874161	9	110000000	C	T	0.72	0.35	intronic	ZNF462	NA	Waist circumference adjusted for body mass index,Waist circumference adjusted for BMI (joint analysis main effects and physical activity interaction)
492	rs7020564	rs4743034	9	110000000	G	A	0.62	0.22	intronic	ZNF462	NA	Atrial fibrillation,Height
492	rs7020564	rs7027110	9	110000000	G	A	0.53	0.22	intergenic	LINC01505(dist=156965),ZNF462(dist=26332)	NA	Height
493	rs7043304	rs4978818	9	112000000	G	C	0.92	0.85	intergenic	PTPN3(dist=11636),MIR3927(dist=1526)	NA	HIV-associated neurocognitive disorder (mild neurocognitive disorder or asymptomatic neurocognitive impairment),HIV-associated neurocognitive disorder,HIV-associated neurocognitive disorder (asymptomatic neurocogntive impairment)
494	rs111245230	rs111245230	9	113000000	T	C	1	0.03	exonic	SVEP1	nonsynonymous SNV	Coronary artery disease (myocardial infarction, percutaneous transluminal coronary angioplasty, coronary artery bypass grafting, angina or chromic ischemic heart disease),Systolic blood pressure,Mean arterial pressure,Coronary artery disease
498	rs1953126	rs1953126	9	124000000	T	C	1	0.64	intronic	PHF19	NA	Pulse pressure,Celiac disease or Rheumatoid arthritis
498	rs1953126	rs881375	9	124000000	T	C	1	0.64	intronic	PHF19	NA	Rheumatoid arthritis
498	rs1953126	rs10760123	9	124000000	T	G	1	0.64	intronic	PHF19	NA	Allergic disease (asthma, hay fever or eczema)
498	rs1953126	rs10739580	9	124000000	C	T	0.99	0.64	intergenic	TRAF1(dist=3831),C5(dist=19332)	NA	Rheumatoid arthritis (ACPA-positive)
498	rs1953126	rs3761847	9	124000000	G	A	0.76	0.57	intronic	TRAF1	NA	Rheumatoid arthritis
498	rs1953126	rs1014530	9	124000000	T	C	0.76	0.57	intronic	TRAF1	NA	Lymphocyte counts
498	rs1953126	rs2269060	9	124000000	C	T	0.76	0.57	intronic	TRAF1	NA	Rheumatoid arthritis (ACPA-positive),Rheumatoid arthritis
498	rs1953126	rs10985070	9	124000000	C	A	0.75	0.57	intronic	PHF19	NA	Rheumatoid arthritis
498	rs1953126	rs2072438	9	124000000	T	C	0.74	0.56	intronic	PHF19	NA	Rheumatoid arthritis
498	rs1953126	rs10760126	9	124000000	T	C	0.74	0.56	intergenic	PHF19(dist=5444),TRAF1(dist=2053)	NA	Rheumatoid arthritis (ACPA-positive)
499	rs10818775	rs3824535	9	126000000	T	G	0.88	0.14	intronic	ZBTB26	NA	Subjective well-being (MTAG)
499	rs10818775	rs700059	9	126000000	G	A	0.85	0.86	intronic	RABGAP1	NA	Birth weight
499	rs10818775	rs10760260	9	126000000	T	G	0.8	0.85	intronic	RABGAP1	NA	Pulse pressure
500	rs7861040	rs12379417	9	127000000	G	A	0.99	0.33	intronic	NEK6	NA	Heel bone mineral density
500	rs7861040	rs10986311	9	127000000	T	C	0.91	0.34	intronic	NEK6	NA	Vitiligo
500	rs7861040	rs10760361	9	127000000	G	T	0.72	0.33	upstream	PSMB7(dist=514)	NA	Atrial fibrillation
501	rs72765298	rs72765298	9	128000000	T	C	1	0.11	intronic	SCAI	NA	Pulse pressure
502	rs7023828	rs490234	9	128000000	T	C	0.6	0.52	intronic	MAPKAP1	NA	Mean arterial pressure
502	rs7023828	rs10739663	9	128000000	A	G	0.57	0.47	intronic	MAPKAP1	NA	Resting heart rate
505	rs184457	rs1075650	9	132000000	T	C	1	0.28	UTR3	IER5L(NM_203434:c.*204A>G)	NA	Mucinous adenocarcinoma in colorectal cancer
505	rs184457	rs10819474	9	132000000	T	C	0.99	0.28	intergenic	PTPA(dist=19269),IER5L(dist=7337)	NA	Mucinous adenocarcinoma in colorectal cancer
505	rs184457	rs4837345	9	132000000	C	T	0.97	0.28	intergenic	PTPA(dist=12724),IER5L(dist=13882)	NA	Mucinous adenocarcinoma in colorectal cancer
505	rs184457	rs2005079	9	132000000	G	A	0.91	0.7	intergenic	IER5L(dist=2033),LOC101929331(dist=102122)	NA	General cognitive ability
505	rs184457	rs913264	9	132000000	C	T	0.86	0.27	intergenic	IER5L(dist=3598),LOC101929331(dist=100557)	NA	Intelligence
505	rs184457	rs7849270	9	132000000	A	G	0.77	0.73	intronic	PTPA	NA	Blood metabolite ratios
505	rs184457	rs10988207	9	132000000	G	A	0.72	0.72	intronic	CRAT	NA	Red cell distribution width
505	rs184457	rs17459044	9	132000000	C	T	0.67	0.75	downstream	DOLPP1(dist=907)	NA	Pelvic organ prolapse (moderate/severe)
506	rs6271	rs6271	9	137000000	C	T	1	0.06	exonic	DBH	nonsynonymous SNV	Systolic blood pressure,Diastolic blood pressure
508	rs56352451	rs2797501	10	5804531	G	A	0.94	0.87	exonic	FAM208B	nonsynonymous SNV	Osteosarcoma
511	rs1813353	rs1813353	10	18707448	T	C	1	0.34	intronic	CACNB2	NA	Diastolic blood pressure (cigarette smoking interaction),Diastolic blood pressure,Systolic blood pressure (cigarette smoking interaction),Systolic blood pressure x alcohol consumption interaction (2df test),Systolic blood pressure
511	rs1813353	rs67744136	10	18705336	T	C	0.97	0.34	intronic	CACNB2	NA	Diastolic blood pressure x alcohol consumption interaction (2df test)
511	rs1813353	rs11014166	10	18708798	A	T	0.92	0.32	intronic	CACNB2	NA	Systolic blood pressure,Hypertension,Diastolic blood pressure,Mean arterial pressure
511	rs1813353	rs17613287	10	18719677	A	T	0.91	0.32	intronic	CACNB2	NA	Systolic blood pressure x alcohol consumption (light vs heavy) interaction (2df test),Mean arterial pressure x alcohol consumption interaction (2df test)
511	rs1813353	rs113862204	10	18685005	C	T	0.73	0.32	intronic	CACNB2	NA	Systolic blood pressure x alcohol consumption interaction (2df test)
511	rs1813353	rs6482384	10	18686267	G	T	0.72	0.32	intronic	CACNB2	NA	Pulse pressure x alcohol consumption interaction (2df test)
511	rs1813353	rs12243859	10	18740632	C	T	0.6	0.33	intronic	CACNB2	NA	Systolic blood pressure,Diastolic blood pressure
511	rs1813353	rs12258967	10	18727959	C	G	0.52	0.29	intronic	CACNB2	NA	Blood pressure
513	rs72795925	rs1571942	10	20542634	A	G	0.68	0.14	intronic	PLXDC2	NA	Diabetic retinopathy
513	rs72795925	rs12219125	10	20593087	G	T	0.58	0.14	intergenic	PLXDC2(dist=14303),MIR4675(dist=247812)	NA	Diabetic retinopathy
514	rs10732433	rs2148307	10	21052620	A	T	0.96	0.38	intergenic	MIR4675(dist=211645),NEBL(dist=16283)	NA	Photic sneeze reflex
517	rs9337951	rs9337951	10	30317073	G	A	1	0.35	exonic	JCAD	synonymous SNV	Coronary artery disease,Pulse pressure
517	rs9337951	rs2487928	10	30323892	G	A	0.7	0.44	intronic	JCAD	NA	Coronary artery disease
517	rs9337951	rs1887318	10	30321598	C	T	0.69	0.43	intronic	JCAD	NA	Coronary artery disease (myocardial infarction, percutaneous transluminal coronary angioplasty, coronary artery bypass grafting, angina or chromic ischemic heart disease)
517	rs9337951	rs2505083	10	30335122	T	C	0.67	0.43	intronic	JCAD	NA	Myocardial infarction,Coronary heart disease
517	rs9337951	rs3739998	10	30316072	C	G	0.66	0.42	exonic	JCAD	nonsynonymous SNV	Coronary heart disease
517	rs9337951	rs2505084	10	30335520	G	A	0.52	0.48	intronic	JCAD	NA	Pulse pressure x alcohol consumption interaction (2df test)
519	rs10826995	rs10826995	10	32082658	T	C	1	0.28	intergenic	ZEB1(dist=263916),ARHGAP12(dist=11668)	NA	Pulse pressure
520	rs76164690	rs2370759	10	32634972	G	A	0.78	0.15	intronic	EPC1	NA	Sexual dysfunction (female)
523	rs10761530	rs1904398	10	62493950	A	C	0.54	0.51	upstream	ANK3(dist=666)	NA	Heel bone mineral density
524	rs4590817	rs4590817	10	63467553	G	C	1	0.15	intronic	C10orf107	NA	Systolic blood pressure,Diastolic blood pressure,Blood pressure,Systolic blood pressure (cigarette smoking interaction),Diastolic blood pressure (cigarette smoking interaction)
524	rs4590817	rs7922049	10	63462365	G	A	0.87	0.14	intronic	C10orf107	NA	Diastolic blood pressure x alcohol consumption (light vs heavy) interaction (2df test),Mean arterial pressure x alcohol consumption (light vs heavy) interaction (2df test)
524	rs4590817	rs72823804	10	63476101	A	G	0.86	0.14	intronic	C10orf107	NA	Mean arterial pressure x alcohol consumption interaction (2df test)
524	rs4590817	rs72831345	10	63518748	G	A	0.79	0.13	intronic	C10orf107	NA	Systolic blood pressure x alcohol consumption interaction (2df test),Mean arterial pressure x alcohol consumption interaction (2df test),Diastolic blood pressure x alcohol consumption interaction (2df test)
524	rs4590817	rs7070797	10	63551773	G	A	0.75	0.13	intergenic	C10orf107(dist=25682),ARID5B(dist=109240)	NA	Takotsubo syndrome
524	rs4590817	rs76781995	10	63484209	T	C	0.52	0.08	intronic	C10orf107	NA	Systolic blood pressure x alcohol consumption interaction (2df test)
524	rs4590817	rs1530440	10	63524591	C	T	0.51	0.19	intronic	C10orf107	NA	Mean arterial pressure,Systolic blood pressure,Diastolic blood pressure,Diastolic blood pressure (cigarette smoking interaction),Systolic blood pressure (cigarette smoking interaction)
524	rs4590817	rs7076398	10	63533663	T	A	0.5	0.19	intergenic	C10orf107(dist=7572),ARID5B(dist=127350)	NA	Diastolic blood pressure,Systolic blood pressure
525	rs10995311	rs10995311	10	64564934	C	G	1	0.41	exonic	ADO	nonsynonymous SNV	Systolic blood pressure,Diastolic blood pressure
525	rs10995311	rs2236295	10	64564892	G	T	0.82	0.37	exonic	ADO	nonsynonymous SNV	Venlafaxine response in generalised anxiety disorder (remitters vs non-remitters after 12 weeks),Urinary albumin excretion (no hypertensive medication)
525	rs10995311	rs1848797	10	64552934	A	G	0.76	0.36	intergenic	ZNF365(dist=121163),ADO(dist=11582)	NA	Diastolic blood pressure x alcohol consumption interaction (2df test)
526	rs7090758	rs7077256	10	65336185	A	G	1	0.46	intronic	REEP3	NA	Intelligence (MTAG)
526	rs7090758	rs12245149	10	65321147	C	A	0.92	0.49	intronic	REEP3	NA	Atrial fibrillation
526	rs7090758	rs2163188	10	65314711	G	C	0.92	0.49	intronic	REEP3	NA	Body mass index
526	rs7090758	rs7919685	10	65315800	G	T	0.92	0.49	intronic	REEP3	NA	Atrial fibrillation
526	rs7090758	rs10761785	10	65318766	G	T	0.91	0.51	intronic	REEP3	NA	Body mass index,Plasma omega-6 polyunsaturated fatty acid levels (adrenic acid)
526	rs7090758	rs10822184	10	65337153	T	C	0.9	0.51	intronic	REEP3	NA	Androgen levels
526	rs7090758	rs7924036	10	65191645	G	T	0.89	0.51	intronic	JMJD1C	NA	Intelligence
526	rs7090758	rs7916868	10	64988931	A	T	0.87	0.51	intronic	JMJD1C	NA	Triglyceride levels,Fibrinogen levels
526	rs7090758	rs10822145	10	64934548	C	T	0.84	0.5	intronic	JMJD1C	NA	Triglycerides
526	rs7090758	rs7897379	10	65301725	T	C	0.83	0.49	intronic	REEP3	NA	Blood protein levels,Triglyceride levels
526	rs7090758	rs4379723	10	64963449	T	C	0.82	0.49	intronic	JMJD1C	NA	Platelet count
526	rs7090758	rs10761723	10	64955581	C	T	0.82	0.49	intronic	JMJD1C	NA	Prothrombin time
526	rs7090758	rs10761779	10	65274927	A	G	0.82	0.49	intronic	JMJD1C	NA	Liver enzyme levels
526	rs7090758	rs10761756	10	65172328	C	T	0.82	0.49	intronic	JMJD1C	NA	Fibrinogen levels
526	rs7090758	rs7896783	10	65162153	G	A	0.82	0.49	intronic	JMJD1C	NA	Fibrinogen
526	rs7090758	rs12355784	10	65121565	C	A	0.82	0.49	intronic	JMJD1C	NA	Liver enzyme levels
526	rs7090758	rs10740131	10	65271488	A	T	0.82	0.49	intronic	JMJD1C	NA	Interferon gamma levels
526	rs7090758	rs10822168	10	65165184	G	A	0.81	0.49	intronic	JMJD1C	NA	Total bilirubin levels
526	rs7090758	rs7910927	10	65138910	T	G	0.81	0.49	intronic	JMJD1C	NA	Sex hormone-binding globulin levels
526	rs7090758	rs7923609	10	65133822	A	G	0.81	0.49	intronic	JMJD1C	NA	Liver enzyme levels (alkaline phosphatase),Educational attainment
526	rs7090758	rs10761750	10	65128619	G	A	0.81	0.49	intronic	JMJD1C	NA	Vascular endothelial growth factor levels
526	rs7090758	rs10822161	10	65118203	G	A	0.81	0.49	intronic	JMJD1C	NA	Serum alkaline phosphatase levels
526	rs7090758	rs10995477	10	65010672	T	C	0.81	0.49	intronic	JMJD1C	NA	Sum neutrophil eosinophil counts,Granulocyte count,Neutrophil count,White blood cell count
526	rs7090758	rs1896995	10	65365385	C	T	0.75	0.52	intronic	REEP3	NA	Platelet count,Intelligence (MTAG)
526	rs7090758	rs10761739	10	65062008	G	C	0.68	0.43	intronic	JMJD1C	NA	Intelligence (MTAG)
526	rs7090758	rs7080386	10	65048306	C	A	0.68	0.43	intronic	JMJD1C	NA	Blood protein levels
526	rs7090758	rs7896518	10	65104500	A	G	0.67	0.44	intronic	JMJD1C	NA	Myeloid white cell count,Cognitive ability,Platelet count,Sum basophil neutrophil counts,Mean platelet volume,Cognitive ability (MTAG)
526	rs7090758	rs7075195	10	65050659	A	G	0.67	0.44	intronic	JMJD1C	NA	Mean platelet volume
526	rs7090758	rs10761731	10	65027610	A	T	0.67	0.43	intronic	JMJD1C	NA	C-reactive protein levels or HDL-cholesterol levels (pleiotropy),Vascular endothelial growth factor levels,Triglycerides,Neutrophil percentage of white cells,Platelet count,Interleukin-12p70 levels
526	rs7090758	rs10740118	10	65101207	G	C	0.67	0.43	intronic	JMJD1C	NA	Platelet distribution width,Plasma omega-6 polyunsaturated fatty acid levels (linoleic acid)
526	rs7090758	rs10761741	10	65066186	G	T	0.67	0.43	intronic	JMJD1C	NA	Vascular endothelial growth factor levels,Educational attainment (years of education),Platelet count,Mean platelet volume
526	rs7090758	rs7088799	10	65016174	T	G	0.67	0.43	intronic	JMJD1C	NA	Interleukin-10 levels
527	rs7914287	rs12220165	10	69339164	C	G	0.99	0.23	intronic	CTNNA3	NA	Optic disc area
527	rs7914287	rs10762171	10	69291720	G	A	0.97	0.23	intronic	CTNNA3	NA	Systemic lupus erythematosus
528	rs10823136	rs7096385	10	69664881	T	C	0.8	0.92	intronic	SIRT1	NA	Atrial fibrillation
532	rs10887914	rs7902460	10	82199263	T	A	0.56	0.59	intergenic	FAM213A(dist=6510),TSPAN14(dist=14758)	NA	Heel bone mineral density
532	rs10887914	rs10887868	10	82194264	G	A	0.5	0.43	intergenic	FAM213A(dist=1511),TSPAN14(dist=19757)	NA	Blood protein levels
535	rs932764	rs932764	10	95895940	A	G	1	0.43	intronic	PLCE1	NA	Systolic blood pressure,Diastolic blood pressure,Hypertension,Pulse pressure
535	rs932764	rs9663362	10	95895177	G	C	0.86	0.47	intronic	PLCE1	NA	Blood pressure
535	rs932764	rs10786152	10	95893514	A	G	0.86	0.47	intronic	PLCE1	NA	Waist-to-hip ratio adjusted for BMI (joint analysis for main effect and physical activity interaction),Waist-to-hip ratio adjusted for body mass index
536	rs4494250	rs4494250	10	96563757	G	A	1	0.33	intronic	CYP2C19	NA	Mean arterial pressure,Diastolic blood pressure
537	rs603424	rs603424	10	102000000	G	A	1	0.2	intronic	PKD2L1	NA	Serum metabolite ratios in chronic kidney disease,Blood metabolite ratios,Metabolic traits,Phospholipid levels (plasma),Palmitic acid (16:0) levels,Palmitoleic acid (16:1n-7) levels,Glycerophospholipid levels,Mean platelet volume,Vaccenic acid (18:1n-7) levels,Coronary artery disease,Heel bone mineral density,Serum metabolite levels,Blood metabolite levels
538	rs112184198	rs112184198	10	103000000	G	A	1	0.09	intergenic	PAX2(dist=14816),SLF2(dist=67812)	NA	Systolic blood pressure
538	rs112184198	rs7072737	10	103000000	A	G	0.75	0.9	intronic	PAX2	NA	Heart rate increase in response to exercise,Heart rate response to recovery post exercise (30 sec),Heart rate response to recovery post exercise (40 sec)
538	rs112184198	rs10883543	10	103000000	G	T	0.74	0.89	intronic	PAX2	NA	Heart rate response to recovery post exercise,Heart rate response to exercise
538	rs112184198	rs11190709	10	103000000	G	A	0.74	0.89	intronic	PAX2	NA	Heart rate response to exercise
538	rs112184198	rs4917911	10	103000000	G	A	0.74	0.9	intronic	PAX2	NA	Heart rate response to recovery post exercise
540	rs11191156	rs11191193	10	104000000	A	G	0.99	0.34	intronic	C10orf76	NA	Educational attainment
540	rs11191156	rs3740422	10	104000000	G	C	0.97	0.34	intronic	MGEA5	NA	Intelligence
540	rs11191156	rs1044258	10	104000000	T	C	0.97	0.34	UTR3	C10orf76(NM_024541:c.*1571A>G)	NA	Atrial fibrillation,General cognitive ability,Intelligence (MTAG)
540	rs11191156	rs35205878	10	104000000	G	A	0.72	0.28	intronic	C10orf76	NA	Heel bone mineral density
541	rs11191548	rs11191548	10	105000000	T	C	1	0.09	intergenic	CNNM2(dist=7834),NT5C2(dist=1596)	NA	Blood pressure,Diastolic blood pressure,Systolic blood pressure (cigarette smoking interaction),Systolic blood pressure,Diastolic blood pressure (cigarette smoking interaction),Pulse pressure
541	rs11191548	rs943037	10	105000000	C	T	1	0.09	exonic	CNNM2	synonymous SNV	Systolic blood pressure,Diastolic blood pressure
541	rs11191548	rs12413409	10	105000000	G	A	0.99	0.09	intronic	CNNM2	NA	Coronary artery disease or large artery stroke,Coronary artery disease,Coronary heart disease,Intracranial aneurysm
541	rs11191548	rs11191454	10	105000000	A	G	0.99	0.09	ncRNA_intronic	BORCS7-ASMT	NA	Autism spectrum disorder, attention deficit-hyperactivity disorder, bipolar disorder, major depressive disorder, and schizophrenia (combined)
541	rs11191548	rs3740390	10	105000000	C	T	0.99	0.09	ncRNA_intronic	BORCS7-ASMT	NA	Coronary artery disease
541	rs11191548	rs11191593	10	105000000	T	C	0.99	0.09	intronic	NT5C2	NA	Blood pressure,Mean arterial pressure
541	rs11191548	rs11191580	10	105000000	T	C	0.99	0.09	intronic	NT5C2	NA	Autism spectrum disorder, attention deficit-hyperactivity disorder, bipolar disorder, major depressive disorder, and schizophrenia (combined),Systolic blood pressure (long-term average),Schizophrenia,Body mass index
541	rs11191548	rs10883832	10	105000000	T	G	0.99	0.09	intronic	NT5C2	NA	Schizophrenia
541	rs11191548	rs11191560	10	105000000	T	C	0.99	0.09	intronic	NT5C2	NA	Body mass index,BMI in non-smokers,Body mass index (joint analysis main effects and smoking interaction),BMI (adjusted for smoking behaviour)
541	rs11191548	rs11191514	10	105000000	C	T	0.98	0.09	intronic	CNNM2	NA	Body mass index
541	rs11191548	rs112913898	10	105000000	G	A	0.98	0.09	intergenic	NT5C2(dist=5837),RPEL1(dist=46744)	NA	Pulse pressure,Systolic blood pressure,Mean arterial pressure
541	rs11191548	rs74233809	10	105000000	T	C	0.98	0.09	intronic	NT5C2	NA	Birth weight
541	rs11191548	rs11191582	10	105000000	G	A	0.98	0.09	intronic	NT5C2	NA	Autism spectrum disorder or schizophrenia
541	rs11191548	rs4409766	10	105000000	T	C	0.94	0.09	ncRNA_intronic	BORCS7-ASMT	NA	Body mass index,Diastolic blood pressure (long-term average),Systolic blood pressure,Hypertension,Diastolic blood pressure,Mean arterial pressure (long-term average)
541	rs11191548	rs17115100	10	105000000	G	T	0.94	0.09	intronic	CYP17A1	NA	Parkinson's disease
541	rs11191548	rs3824755	10	105000000	G	C	0.93	0.09	intronic	CYP17A1	NA	Blood pressure
541	rs11191548	rs1004467	10	105000000	A	G	0.93	0.09	intronic	CYP17A1	NA	Systolic blood pressure,Myocardial infarction,Mean arterial pressure
541	rs11191548	rs11191416	10	105000000	T	G	0.93	0.09	intergenic	CYP17A1(dist=7626),BORCS7-ASMT(dist=9051)	NA	Coronary artery disease (myocardial infarction, percutaneous transluminal coronary angioplasty, coronary artery bypass grafting, angina or chromic ischemic heart disease),Coronary artery disease
541	rs11191548	rs10786736	10	105000000	G	C	0.72	0.12	UTR3	NT5C2(NM_001351173:c.*313C>G,NM_001351191:c.*313C>G,NM_001351197:c.*313C>G,NM_001351196:c.*313C>G,NM_001134373:c.*313C>G,NM_001351172:c.*313C>G,NM_001351171:c.*313C>G,NM_012229:c.*313C>G,NM_001351190:c.*313C>G,NM_001351189:c.*313C>G,NM_001351188:c.*313C>G,NM_001351187:c.*313C>G,NM_001351186:c.*313C>G,NM_001351185:c.*313C>G,NM_001351184:c.*313C>G,NM_001351178:c.*313C>G,NM_001351177:c.*313C>G,NM_00…	NA	Schizophrenia
541	rs11191548	rs3740393	10	105000000	G	C	0.55	0.15	ncRNA_intronic	BORCS7-ASMT	NA	Microalbuminuria
541	rs11191548	rs284844	10	105000000	A	G	0.52	0.89	intronic	WBP1L	NA	Systolic blood pressure (long-term average),Diastolic blood pressure (long-term average),Mean arterial pressure (long-term average)
542	rs4387287	rs4387287	10	106000000	A	C	1	0.85	UTR5	STN1(NM_024928:c.-545T>G)	NA	Hypertension,Diastolic blood pressure,Telomere length,Systolic blood pressure
542	rs4387287	rs11813268	10	106000000	C	T	0.99	0.16	intergenic	STN1(dist=4251),SLK(dist=44647)	NA	Renal cell carcinoma
542	rs4387287	rs7907606	10	106000000	T	G	0.96	0.16	intergenic	STN1(dist=2587),SLK(dist=46311)	NA	Basal cell carcinoma,Uterine fibroids
542	rs4387287	rs9420907	10	106000000	C	A	0.83	0.87	intronic	STN1	NA	Telomere length
542	rs4387287	rs9419958	10	106000000	T	C	0.83	0.87	intronic	STN1	NA	Telomere length
542	rs4387287	rs11591710	10	106000000	A	C	0.78	0.13	intergenic	STN1(dist=9587),SLK(dist=39311)	NA	Lung adenocarcinoma
542	rs4387287	rs7902587	10	106000000	C	T	0.54	0.09	intergenic	STN1(dist=16256),SLK(dist=32642)	NA	Low-grade serous and serous borderline ovarian cancer,Serous borderline ovarian cancer,Lung cancer,Thyroid cancer
542	rs4387287	rs2995264	10	106000000	G	A	0.53	0.91	intronic	STN1	NA	Melanoma,Cutaneous malignant melanoma
545	rs34872471	rs34872471	10	115000000	T	C	1	0.32	intronic	TCF7L2	NA	Type 2 diabetes
545	rs34872471	rs7903146	10	115000000	C	T	0.99	0.32	intronic	TCF7L2	NA	Metabolic syndrome,Fasting blood glucose,Fasting blood insulin,BMI (adjusted for smoking behaviour),Type 2 diabetes,Glycated hemoglobin levels,Hip circumference,Body mass index,Peak insulin response,Clinical laboratory measurements,Type 2 diabetes and other traits,Body mass index in physically active individuals,Fasting blood glucose (BMI interaction),Waist circumference,Body mass index (joint an…
545	rs34872471	rs4506565	10	115000000	A	T	0.87	0.35	intronic	TCF7L2	NA	Age-related diseases, mortality and associated endophenotypes,Type 2 diabetes,Fasting blood glucose,Age-related disease endophenotypes,Age-related diseases and mortality
545	rs34872471	rs7901695	10	115000000	T	C	0.87	0.34	intronic	TCF7L2	NA	Coronary artery disease,Type 2 diabetes,Hemoglobin A1c levels
545	rs34872471	rs12243326	10	115000000	T	C	0.76	0.29	intronic	TCF7L2	NA	Two-hour glucose challenge,Fasting blood glucose (BMI interaction),Fasting blood insulin,Fasting blood glucose
545	rs34872471	rs17747324	10	115000000	T	C	0.68	0.26	intronic	TCF7L2	NA	Body mass index (age>50),Body mass index,Glycated hemoglobin levels,Body mass index x sex x age interaction (4df test)
545	rs34872471	rs72826094	10	115000000	A	T	0.6	0.21	intronic	TCF7L2	NA	Spherical equivalent or myopia (age of diagnosis)
545	rs34872471	rs4367880	10	115000000	G	C	0.6	0.21	intronic	TCF7L2	NA	Intraocular pressure
545	rs34872471	rs56299331	10	115000000	C	T	0.6	0.21	intronic	TCF7L2	NA	Myopia (age of diagnosis),Myopia
546	rs1801253	rs1801253	10	116000000	G	C	1	0.68	exonic	ADRB1	nonsynonymous SNV	Diastolic blood pressure (cigarette smoking interaction),Diastolic blood pressure x alcohol consumption (light vs heavy) interaction (2df test),Systolic blood pressure (cigarette smoking interaction),Systolic blood pressure,Birth weight
546	rs1801253	rs740746	10	116000000	G	A	0.97	0.68	intergenic	NHLRC2(dist=120522),ADRB1(dist=11019)	NA	Diastolic blood pressure,Diastolic blood pressure x alcohol consumption interaction (2df test),Systolic blood pressure,Mean arterial pressure x alcohol consumption interaction (2df test)
546	rs1801253	rs2484294	10	116000000	G	A	0.97	0.68	intergenic	NHLRC2(dist=119797),ADRB1(dist=11744)	NA	Systolic blood pressure x alcohol consumption (light vs heavy) interaction (2df test),Systolic blood pressure x alcohol consumption interaction (2df test),Mean arterial pressure x alcohol consumption (light vs heavy) interaction (2df test)
546	rs1801253	rs7076938	10	116000000	C	T	0.96	0.68	intergenic	NHLRC2(dist=117110),ADRB1(dist=14431)	NA	Birth weight,Mean arterial pressure
548	rs72842207	rs2234962	10	121000000	T	C	0.99	0.22	exonic	BAG3	nonsynonymous SNV	Idiopathic dilated cardiomyopathy
551	rs4411245	rs3781426	10	127000000	C	T	0.81	0.27	intronic	CTBP2	NA	Height
551	rs4411245	rs1561589	10	127000000	G	A	0.52	0.37	intronic	CTBP2	NA	Body mass index
553	rs1133400	rs1133400	10	134000000	A	G	1	0.21	exonic	INPP5A	nonsynonymous SNV	Heel bone mineral density
554	rs7126805	rs6762	11	838722	T	C	0.83	0.29	UTR3	CD151(NM_001039490:c.*530T>C,NM_139029:c.*530T>C,NM_139030:c.*530T>C,NM_004357:c.*530T>C)	NA	Mean platelet volume
555	rs661348	rs661348	11	1905292	T	C	1	0.43	intronic	LSP1	NA	Diastolic blood pressure (cigarette smoking interaction),Systolic blood pressure (cigarette smoking interaction)
555	rs661348	rs3781962	11	1907609	C	G	0.74	0.36	intronic	LSP1	NA	Pulse pressure x alcohol consumption (light vs heavy) interaction (2df test)
555	rs661348	rs735955	11	1943120	G	A	0.66	0.37	intronic	TNNT3	NA	Pulse pressure x alcohol consumption interaction (2df test)
555	rs661348	rs562434	11	1892930	G	A	0.61	0.37	intronic	LSP1	NA	Systolic blood pressure x alcohol consumption interaction (2df test),Pulse pressure x alcohol consumption interaction (2df test)
555	rs661348	rs576603	11	1914139	C	T	0.6	0.39	downstream	LSP1(dist=646)	NA	Systolic blood pressure x alcohol consumption (light vs heavy) interaction (2df test)
555	rs661348	rs909116	11	1941946	T	C	0.55	0.46	intronic	TNNT3	NA	Breast cancer,Mean arterial pressure
555	rs661348	rs4980389	11	1892585	G	A	0.52	0.4	UTR5	LSP1(NM_001013254:c.-8865G>A)	NA	Mean arterial pressure x alcohol consumption interaction (2df test),Mean arterial pressure,Systolic blood pressure x alcohol consumption interaction (2df test),Pulse pressure x alcohol consumption interaction (2df test)
555	rs661348	rs588321	11	1896957	G	C	0.51	0.4	intronic	LSP1	NA	Potassium levels,Systolic blood pressure x alcohol consumption (light vs heavy) interaction (2df test)
558	rs110419	rs110419	11	8252853	A	G	1	0.52	intronic	LMO1	NA	Height,Systolic blood pressure,Diastolic blood pressure,Neuroblastoma
558	rs110419	rs4758317	11	8250811	C	A	0.83	0.56	intronic	LMO1	NA	Alcohol consumption
560	rs360153	rs2649044	11	9763969	C	T	0.98	0.59	intronic	SWAP70	NA	Diastolic blood pressure
560	rs360153	rs472109	11	9770318	G	C	0.97	0.6	intronic	SWAP70	NA	Mean corpuscular volume,Coronary artery disease
560	rs360153	rs10840293	11	9751196	G	A	0.91	0.58	intronic	SWAP70	NA	Platelet distribution width,Coronary artery disease (myocardial infarction, percutaneous transluminal coronary angioplasty, coronary artery bypass grafting, angina or chromic ischemic heart disease),Coronary artery disease
560	rs360153	rs4910498	11	9765503	A	T	0.75	0.66	intronic	SWAP70	NA	Mean arterial pressure
560	rs360153	rs415895	11	9769562	C	G	0.75	0.66	exonic	SWAP70	nonsynonymous SNV	Reticulocyte count,Blood protein levels,Mean corpuscular hemoglobin concentration,Reticulocyte fraction of red cells,High light scatter reticulocyte percentage of red cells
560	rs360153	rs360139	11	9775091	A	G	0.74	0.66	downstream	SWAP70(dist=553)	NA	Ischemic stroke
560	rs360153	rs10734649	11	9780891	C	T	0.58	0.49	ncRNA_intronic	LOC440028,SBF2-AS1	NA	Coronary artery disease
561	rs7129220	rs7129220	11	10350538	G	A	1	0.13	ncRNA_intronic	CAND1.11	NA	Systolic blood pressure,Diastolic blood pressure,Blood pressure
562	rs900145	rs900145	11	13293905	C	T	1	0.72	intergenic	RASSF10(dist=260252),ARNTL(dist=5369)	NA	Diastolic blood pressure,Diastolic blood pressure (cigarette smoking interaction),Menarche (age at onset),Systolic blood pressure (cigarette smoking interaction),Mean arterial pressure
562	rs900145	rs7926712	11	13303085	A	G	0.98	0.73	intronic	ARNTL	NA	Coronary artery disease
562	rs900145	rs3993105	11	13303071	C	T	0.98	0.73	intronic	ARNTL	NA	Coronary artery disease (myocardial infarction, percutaneous transluminal coronary angioplasty, coronary artery bypass grafting, angina or chromic ischemic heart disease)
562	rs900145	rs11022756	11	13315439	A	C	0.96	0.72	intronic	ARNTL	NA	Menarche (age at onset)
562	rs900145	rs11022738	11	13293182	T	C	0.85	0.25	intergenic	RASSF10(dist=259529),ARNTL(dist=6092)	NA	Coronary artery disease
562	rs900145	rs7938308	11	13320533	C	T	0.65	0.24	intronic	ARNTL	NA	Body mass index
562	rs900145	rs12805304	11	13344645	T	A	0.62	0.23	intronic	ARNTL	NA	Morning vs. evening chronotype
562	rs900145	rs7942486	11	13288698	G	T	0.54	0.57	intergenic	RASSF10(dist=255045),ARNTL(dist=10576)	NA	Neuroticism
563	rs4757391	rs4757391	11	16302939	C	T	1	0.81	intronic	SOX6	NA	Hypertension,Systolic blood pressure,Diastolic blood pressure
563	rs4757391	rs7118275	11	16271678	C	T	1	0.81	intronic	SOX6	NA	Diastolic blood pressure x alcohol consumption interaction (2df test)
563	rs4757391	rs10766309	11	16256717	A	G	1	0.81	intronic	SOX6	NA	Mean arterial pressure x alcohol consumption interaction (2df test)
563	rs4757391	rs1156725	11	16307700	C	T	0.96	0.8	intronic	SOX6	NA	Diastolic blood pressure,Systolic blood pressure
563	rs4757391	rs2218001	11	16342215	A	C	0.95	0.2	intronic	SOX6	NA	Systolic blood pressure x alcohol consumption interaction (2df test)
563	rs4757391	rs893311	11	16318518	G	T	0.95	0.2	intronic	SOX6	NA	Mean arterial pressure x alcohol consumption interaction (2df test)
563	rs4757391	rs12799126	11	16308463	G	T	0.95	0.2	intronic	SOX6	NA	Diastolic blood pressure x alcohol consumption interaction (2df test)
563	rs4757391	rs2014408	11	16365282	C	T	0.94	0.2	intronic	SOX6	NA	Diastolic blood pressure (cigarette smoking interaction),Depressive symptoms (MTAG),Systolic blood pressure (cigarette smoking interaction)
563	rs4757391	rs12801635	11	16352545	T	C	0.94	0.2	intronic	SOX6	NA	Total body bone mineral density
563	rs4757391	rs11023906	11	16324406	G	A	0.93	0.2	intronic	SOX6	NA	Systolic blood pressure x alcohol consumption (light vs heavy) interaction (2df test),Systolic blood pressure x alcohol consumption interaction (2df test)
563	rs4757391	rs7131442	11	16348061	A	T	0.93	0.2	intronic	SOX6	NA	Total body bone mineral density (age over 60)
563	rs4757391	rs16932777	11	16252183	C	G	0.6	0.26	intronic	SOX6	NA	Total body bone mineral density
563	rs4757391	rs12800049	11	16248894	C	T	0.6	0.26	intronic	SOX6	NA	Total body bone mineral density
563	rs4757391	rs2028162	11	16247475	T	C	0.6	0.26	intronic	SOX6	NA	Anti-saccade response
564	rs757081	rs757081	11	17351683	C	G	1	0.31	exonic	NUCB2	nonsynonymous SNV	Systolic blood pressure
564	rs757081	rs2051773	11	17365209	A	G	0.83	0.28	intergenic	NUCB2(dist=11797),NCR3LG1(dist=8100)	NA	Waist circumference adjusted for body mass index,Waist circumference adjusted for BMI in active individuals,Waist circumference adjusted for BMI (joint analysis main effects and physical activity interaction)
564	rs757081	rs664382	11	17206519	A	T	0.68	0.29	intronic	PIK3C2A	NA	Systolic blood pressure x alcohol consumption interaction (2df test)
564	rs757081	rs1330	11	17316029	C	T	0.63	0.33	intronic	NUCB2	NA	Waist circumference adjusted for BMI (joint analysis main effects and physical activity interaction),Height,Waist circumference adjusted for BMI in active individuals,Waist circumference adjusted for body mass index
564	rs757081	rs7928810	11	17372443	C	A	0.58	0.64	upstream	NCR3LG1(dist=866)	NA	Body mass index
564	rs757081	rs10734252	11	17404839	G	A	0.54	0.63	intergenic	NCR3LG1(dist=5971),KCNJ11(dist=1957)	NA	Systolic blood pressure x alcohol consumption interaction (2df test)
564	rs757081	rs1557765	11	17403639	T	C	0.54	0.63	intergenic	NCR3LG1(dist=4771),KCNJ11(dist=3157)	NA	Social communication problems,Body mass index
565	rs10766533	rs10766533	11	19224677	T	A	1	0.68	intronic	CSRP3	NA	Mean corpuscular volume,Mean corpuscular hemoglobin,Red blood cell count
567	rs11030119	rs11030119	11	27728102	G	A	1	0.28	intronic	BDNF	NA	Diastolic blood pressure
567	rs11030119	rs10767658	11	27672252	C	G	0.91	0.71	ncRNA_intronic	BDNF-AS	NA	Waist circumference
567	rs11030119	rs925946	11	27667202	T	G	0.91	0.71	ncRNA_intronic	BDNF-AS	NA	Weight,Body mass index,Diastolic blood pressure
567	rs11030119	rs17309930	11	27748493	C	A	0.57	0.18	intergenic	BDNF(dist=4888),KIF18A(dist=293670)	NA	Childhood body mass index
567	rs11030119	rs12288512	11	27747671	G	A	0.57	0.18	intergenic	BDNF(dist=4066),KIF18A(dist=294492)	NA	Coffee consumption (cups per day)
573	rs4755947	rs2863171	11	45250732	A	C	0.76	0.16	UTR3	PRDM11(NM_001256695:c.*1022A>C)	NA	Lung function (forced vital capacity)
575	rs7103648	rs7103648	11	47461783	A	G	1	0.37	intronic	RAPSN	NA	Systolic blood pressure,Diastolic blood pressure
575	rs7103648	rs12292911	11	47449072	G	A	0.99	0.37	intergenic	PSMC3(dist=1048),RAPSN(dist=10236)	NA	Alzheimer's disease or family history of Alzheimer's disease
575	rs7103648	rs2293579	11	47440758	G	A	0.98	0.37	intronic	PSMC3	NA	Serum albumin level
575	rs7103648	rs2868996	11	47575370	A	T	0.79	0.33	upstream	CELF1(dist=578)	NA	Immature fraction of reticulocytes
575	rs7103648	rs2293576	11	47434986	G	A	0.78	0.31	exonic	SLC39A13	synonymous SNV	Hip circumference,Waist circumference
575	rs7103648	rs10838725	11	47557871	T	C	0.68	0.28	intronic	CELF1	NA	Alzheimer's disease (late onset),Alzheimer's disease or family history of Alzheimer's disease
575	rs7103648	rs11039297	11	47581443	G	A	0.67	0.28	intergenic	CELF1(dist=6651),PTPMT1(dist=5539)	NA	Glomerular filtration rate
575	rs7103648	rs12225051	11	47571967	C	T	0.61	0.25	intronic	CELF1	NA	Hand grip strength
575	rs7103648	rs11039266	11	47532395	T	G	0.6	0.26	intronic	CELF1	NA	Hand grip strength
575	rs7103648	rs11039216	11	47406592	C	T	0.56	0.52	intergenic	SPI1(dist=6465),MIR4487(dist=15929)	NA	Neuroticism,Global electrical heterogeneity phenotypes
575	rs7103648	rs11039183	11	47346940	G	A	0.54	0.37	intronic	MADD	NA	Breast cancer
576	rs9667596	rs7929717	11	48466243	G	T	1	0.12	intergenic	OR4C5(dist=78203),OR4A47(dist=44102)	NA	Intraocular pressure
576	rs9667596	rs1351696	11	48382471	A	G	0.96	0.87	intergenic	OR4C45(dist=8472),OR4C5(dist=4378)	NA	D-dimer levels
576	rs9667596	rs11040204	11	49007280	C	A	0.93	0.12	intergenic	OR4A47(dist=496006),TRIM49B(dist=45872)	NA	Intraocular pressure
576	rs9667596	rs11039571	11	48207259	G	A	0.91	0.13	intergenic	PTPRJ(dist=14865),OR4B1(dist=31103)	NA	D-dimer levels
576	rs9667596	rs11039798	11	48540223	G	A	0.87	0.11	intergenic	OR4A47(dist=28949),TRIM49B(dist=512929)	NA	Axial length,Intraocular pressure
576	rs9667596	rs7120737	11	47702395	A	G	0.64	0.14	intronic	AGBL2	NA	Multiple sclerosis
577	rs4385883	rs4980483	11	50649709	T	C	0.51	0.83	intergenic	LOC646813(dist=269907),OR4A5(dist=761669)	NA	Heel bone mineral density
578	rs75905900	rs28872512	11	54804993	G	A	1	0.13	intergenic	NONE(dist=NONE),TRIM48(dist=224665)	NA	Intraocular pressure
578	rs75905900	rs7936821	11	55085501	C	G	0.99	0.13	intergenic	TRIM51HP(dist=19793),OR4A16(dist=25176)	NA	Intraocular pressure
578	rs75905900	rs76154806	11	55314492	T	C	0.96	0.12	intergenic	OR4A15(dist=178098),OR4C15(dist=7291)	NA	Intraocular pressure
578	rs75905900	rs61751933	11	55889895	C	T	0.92	0.12	exonic	OR8H3	nonsynonymous SNV	Intraocular pressure
578	rs75905900	rs11230523	11	55415618	C	T	0.81	0.16	intergenic	OR4P4(dist=8846),OR4S2(dist=2762)	NA	Intraocular pressure
579	rs11607056	rs7129727	11	57484660	G	A	0.99	0.31	ncRNA_intronic	TMX2-CTNND1	NA	Autism spectrum disorder or schizophrenia
579	rs11607056	rs10896636	11	57448032	C	G	0.95	0.32	intronic	ZDHHC5	NA	Neuroticism
579	rs11607056	rs9420	11	57510294	A	G	0.94	0.7	ncRNA_intronic	TMX2-CTNND1	NA	Schizophrenia
579	rs11607056	rs3781885	11	57570680	C	T	0.93	0.3	ncRNA_intronic	TMX2-CTNND1	NA	General cognitive ability
579	rs11607056	rs673344	11	57657141	G	A	0.89	0.7	intergenic	TMX2-CTNND1(dist=70489),OR9Q1(dist=134212)	NA	Neuroticism
579	rs11607056	rs10750866	11	57404779	A	G	0.71	0.27	intergenic	SERPING1(dist=22453),MIR130A(dist=3892)	NA	General cognitive ability
579	rs11607056	rs11229075	11	57391023	A	C	0.6	0.27	intergenic	SERPING1(dist=8697),MIR130A(dist=17648)	NA	Blood protein levels
579	rs11607056	rs11603020	11	57374332	T	C	0.57	0.26	intronic	SERPING1	NA	Blood protein levels
580	rs11229457	rs11229457	11	58207203	C	T	1	0.21	exonic	OR5B12	nonsynonymous SNV	Diastolic blood pressure,Systolic blood pressure,Hypertension
580	rs11229457	rs10896794	11	58339124	T	C	0.85	0.23	intronic	LPXN	NA	Inflammatory bowel disease
580	rs11229457	rs11229555	11	58408687	G	T	0.8	0.25	intergenic	ZFP91-CNTF(dist=15482),GLYAT(dist=67543)	NA	Crohn's disease,Chronic inflammatory diseases (ankylosing spondylitis, Crohn's disease, psoriasis, primary sclerosing cholangitis, ulcerative colitis) (pleiotropy),Ulcerative colitis,Inflammatory bowel disease
581	rs751984	rs751984	11	61278246	T	C	1	0.12	UTR3	LRRC10B(NM_001145077:c.*897T>C)	NA	Diastolic blood pressure,Diastolic blood pressure (cigarette smoking interaction),Systolic blood pressure,Mean arterial pressure,Systolic blood pressure (cigarette smoking interaction)
581	rs751984	rs7125196	11	61272565	T	C	0.94	0.11	intergenic	PPP1R32(dist=14165),MIR4488(dist=3503)	NA	Systolic blood pressure x alcohol consumption interaction (2df test),Diastolic blood pressure x alcohol consumption interaction (2df test),Mean arterial pressure x alcohol consumption interaction (2df test)
581	rs751984	rs10897164	11	61277775	A	G	0.9	0.11	UTR3	LRRC10B(NM_001145077:c.*426A>G)	NA	Mean arterial pressure x alcohol consumption interaction (2df test),Diastolic blood pressure x alcohol consumption interaction (2df test)
581	rs751984	rs3802951	11	61273700	T	C	0.6	0.07	intergenic	PPP1R32(dist=15300),MIR4488(dist=2368)	NA	General cognitive ability
582	rs4980515	rs4980532	11	63680719	C	T	0.75	0.54	intronic	RCOR2	NA	Pulse pressure
582	rs4980515	rs11231629	11	63648573	C	T	0.51	0.42	intronic	MARK2	NA	Schizophrenia
583	rs3741378	rs3741378	11	65408937	C	T	1	0.13	exonic	SIPA1	nonsynonymous SNV	Systolic blood pressure,Diastolic blood pressure (cigarette smoking interaction),Systolic blood pressure (cigarette smoking interaction)
583	rs3741378	rs2306363	11	65405600	G	T	0.52	0.2	UTR5	SIPA1(NM_006747:c.-2793G>T)	NA	Diastolic blood pressure x alcohol consumption interaction (2df test),Systolic blood pressure x alcohol consumption interaction (2df test),Mean arterial pressure x alcohol consumption interaction (2df test),Systolic blood pressure x alcohol consumption (light vs heavy) interaction (2df test),Diastolic blood pressure x alcohol consumption (light vs heavy) interaction (2df test),Mean arterial press…
585	rs67330701	rs67330701	11	69079707	C	T	1	0.09	intergenic	MYEOV(dist=14953),LOC102724265(dist=160732)	NA	Diastolic blood pressure
587	rs504217	rs7130652	11	71984398	G	T	0.87	0.08	intergenic	PHOX2A(dist=29178),CLPB(dist=19072)	NA	Heart rate response to recovery post exercise (10 sec)
588	rs2298807	rs7952686	11	73128503	C	T	0.83	0.2	intronic	FAM168A	NA	Blood protein levels
588	rs2298807	rs3741148	11	73114723	A	G	0.82	0.2	UTR3	FAM168A(NM_001286051:c.*3085T>C,NM_001286050:c.*3085T>C,NM_015159:c.*3085T>C)	NA	Blood protein levels
588	rs2298807	rs7119167	11	73228685	T	C	0.77	0.2	intronic	FAM168A	NA	Blood protein levels
589	rs4420291	rs3824999	11	74345550	T	G	0.94	0.52	intronic	POLD3	NA	Colorectal cancer
589	rs4420291	rs72977282	11	74300441	T	A	0.56	0.41	intergenic	LOC100287896(dist=90863),POLD3(dist=3134)	NA	Hand grip strength
590	rs7927515	rs55904328	11	76267477	G	A	0.78	0.31	intergenic	EMSY(dist=3534),LRRC32(dist=101091)	NA	3-hydroxypropylmercapturic acid levels in smokers
592	rs2450128	rs7941845	11	78021330	C	T	0.91	0.18	intronic	GAB2	NA	Lactate dehydrogenase levels
592	rs2450128	rs10899469	11	78018313	T	C	0.91	0.18	intronic	GAB2	NA	Body mass index
592	rs2450128	rs7107174	11	77997936	C	T	0.91	0.18	intronic	GAB2	NA	Testicular germ cell tumor
592	rs2450128	rs2511162	11	77927101	A	G	0.88	0.2	UTR3	GAB2(NM_080491:c.*3217T>C,NM_012296:c.*3217T>C)	NA	Creatinine levels
592	rs2450128	rs10793308	11	78086005	C	T	0.87	0.18	intronic	GAB2	NA	Intraocular pressure
592	rs2450128	rs2373115	11	78091150	C	A	0.85	0.18	intronic	GAB2	NA	Alzheimer's disease (late onset)
592	rs2450128	rs10899489	11	78095373	C	A	0.83	0.18	intronic	GAB2	NA	Menarche (age at onset)
592	rs2450128	rs4945275	11	78119822	G	A	0.83	0.2	intronic	GAB2	NA	Glomerular filtration rate
592	rs2450128	rs11237485	11	78126011	G	A	0.8	0.19	intronic	GAB2	NA	Creatine kinase levels
592	rs2450128	rs10899501	11	78131408	C	T	0.74	0.2	intergenic	GAB2(dist=2540),LOC101928865(dist=3621)	NA	Hair color
592	rs2450128	rs2063730	11	78048524	A	C	0.71	0.21	intronic	GAB2	NA	Menarche (age at onset)
593	rs2289125	rs2289125	11	89224453	A	C	1	0.78	UTR5	NOX4(NM_016931:c.-39T>G,NM_001291926:c.-39459T>G,NM_001143836:c.-39T>G)	NA	Pulse pressure
594	rs10830963	rs10830963	11	92708710	C	G	1	0.29	intronic	MTNR1B	NA	Corrected insulin response adjusted for insulin sensitivity index,Insulin disposition index,Offspring birth weight,Corrected insulin response,Glycated hemoglobin levels,Homeostasis model assessment of beta-cell function,Metabolite levels,Incremental insulin,Peak insulin response,Hemoglobin A1c levels,Glycemic traits (multi-trait analysis),Fasting blood glucose,Insulin levels adjusted for BMI,Birt…
594	rs10830963	rs1387153	11	92673828	C	T	0.72	0.29	intergenic	LOC105369431(dist=25034),MTNR1B(dist=28961)	NA	Type 2 diabetes,Metabolic syndrome (bivariate traits),Fasting plasma glucose,Glycated hemoglobin levels
594	rs10830963	rs10830956	11	92681013	C	T	0.72	0.29	intergenic	LOC105369431(dist=32219),MTNR1B(dist=21776)	NA	Metabolic syndrome (bivariate traits)
594	rs10830963	rs7936247	11	92690032	G	T	0.53	0.35	intergenic	LOC105369431(dist=41238),MTNR1B(dist=12757)	NA	Glycemic traits (pregnancy)
594	rs10830963	rs10466351	11	92697981	C	T	0.53	0.4	intergenic	LOC105369431(dist=49187),MTNR1B(dist=4808)	NA	Metabolite levels (small molecules and protein measures)
595	rs11021221	rs11021221	11	95308854	T	A	1	0.16	intergenic	LOC100129203(dist=341286),FAM76B(dist=193252)	NA	Immature fraction of reticulocytes,High light scatter reticulocyte count,High light scatter reticulocyte percentage of red cells,Reticulocyte count,Reticulocyte fraction of red cells
595	rs11021221	rs2186739	11	95327374	T	C	0.78	0.81	intergenic	LOC100129203(dist=359806),FAM76B(dist=174732)	NA	Reaction time
596	rs633185	rs633185	11	101000000	G	C	1	0.72	intronic	ARHGAP42	NA	Systolic blood pressure (cigarette smoking interaction),Systolic blood pressure,Mean arterial pressure x alcohol consumption (light vs heavy) interaction (2df test),Diastolic blood pressure (cigarette smoking interaction),Hypertension,Diastolic blood pressure,Blood pressure,Systolic blood pressure x alcohol consumption interaction (2df test)
596	rs633185	rs604723	11	101000000	T	C	0.91	0.74	intronic	ARHGAP42	NA	Mean arterial pressure x alcohol consumption interaction (2df test),Diastolic blood pressure x alcohol consumption (light vs heavy) interaction (2df test),Mean arterial pressure,Diastolic blood pressure x alcohol consumption interaction (2df test),Coronary artery disease
596	rs633185	rs667575	11	101000000	G	A	0.81	0.76	intronic	ARHGAP42	NA	High light scatter reticulocyte count,Reticulocyte fraction of red cells,Reticulocyte count,High light scatter reticulocyte percentage of red cells
596	rs633185	rs670401	11	101000000	A	G	0.73	0.73	intronic	ARHGAP42	NA	Mean arterial pressure x alcohol consumption interaction (2df test),Systolic blood pressure x alcohol consumption interaction (2df test)
598	rs12807220	rs10895275	11	102000000	T	A	0.9	0.38	intronic	YAP1	NA	Migraine
599	rs4754196	rs4753788	11	107000000	A	T	0.98	0.47	intergenic	GUCY1A2(dist=202684),CWF19L2(dist=105217)	NA	Coronary artery disease
600	rs12362593	rs7937682	11	112000000	G	C	1	0.32	intronic	SIK2	NA	Primary sclerosing cholangitis
600	rs12362593	rs505372	11	112000000	A	C	0.98	0.68	intronic	SIK2	NA	Breast cancer
600	rs12362593	rs7130753	11	111000000	C	T	0.78	0.31	intergenic	LAYN(dist=38097),SIK2(dist=2548)	NA	Allergic disease (asthma, hay fever or eczema)
602	rs1076485	rs2075292	11	117000000	G	T	0.68	0.86	intronic	SIK3	NA	Triglycerides
602	rs1076485	rs10047462	11	117000000	G	T	0.64	0.88	ncRNA_intronic	APOA1-AS	NA	Iron status biomarkers
602	rs1076485	rs1815787	11	117000000	T	C	0.64	0.85	intronic	SIK3	NA	Subjective well-being
602	rs1076485	rs7115242	11	117000000	A	G	0.59	0.89	intronic	SIK3	NA	Age-related disease endophenotypes,Age-related diseases, mortality and associated endophenotypes,Triglyceride levels
602	rs1076485	rs236918	11	117000000	G	C	0.57	0.13	intronic	PCSK7	NA	Iron status biomarkers
602	rs1076485	rs7112513	11	117000000	A	G	0.54	0.86	intronic	PAFAH1B2	NA	Protein quantitative trait loci
602	rs1076485	rs7123454	11	117000000	C	A	0.52	0.85	downstream	APOC3(dist=391)	NA	Triglyceride levels
603	rs8258	rs8258	11	117000000	T	C	1	0.63	UTR3	CEP164(NM_001271933:c.*792T>C,NM_014956:c.*792T>C)	NA	Pulse pressure
605	rs11222084	rs11222084	11	130000000	A	T	1	0.33	intergenic	ZBTB44(dist=88623),ADAMTS8(dist=1588)	NA	Blood pressure,Pulse pressure
605	rs11222084	rs4936099	11	130000000	C	A	0.83	0.64	intronic	ADAMTS8	NA	Vertical cup-disc ratio,Optic cup area
605	rs11222084	rs4936098	11	130000000	A	G	0.74	0.66	intronic	ADAMTS8	NA	Pulse pressure x alcohol consumption interaction (2df test)
607	rs78998485	rs7977462	12	485791	T	C	0.97	0.78	intronic	KDM5A	NA	Systolic blood pressure
608	rs11571376	rs4619206	12	1002857	T	C	0.73	0.7	intronic	WNK1	NA	Lung cancer in ever smokers
608	rs11571376	rs7953330	12	998819	G	C	0.72	0.29	intronic	WNK1	NA	Lung cancer,Squamous cell lung carcinoma
609	rs55935819	rs7311607	12	2522981	A	G	0.99	0.38	intronic	CACNA1C	NA	Hematocrit
609	rs55935819	rs16929368	12	2523772	T	A	0.99	0.38	intronic	CACNA1C	NA	Red blood cell count
609	rs55935819	rs7312105	12	2523355	A	G	0.99	0.38	intronic	CACNA1C	NA	Red blood cell traits
609	rs55935819	rs35407591	12	2517887	G	A	0.98	0.38	intronic	CACNA1C	NA	Red blood cell count
609	rs55935819	rs12823424	12	2514112	A	G	0.66	0.3	intronic	CACNA1C	NA	Schizophrenia
609	rs55935819	rs758117	12	2513309	C	T	0.66	0.3	intronic	CACNA1C	NA	Schizophrenia
609	rs55935819	rs2239063	12	2511831	A	C	0.66	0.3	intronic	CACNA1C	NA	Response to olanzapine in schizophrenia
612	rs7132012	rs2377585	12	8932201	T	G	0.67	0.27	intergenic	RIMKLB(dist=2414),A2ML1(dist=42867)	NA	Reticulocyte fraction of red cells
612	rs7132012	rs112056543	12	8851148	C	A	0.67	0.27	intronic	RIMKLB	NA	High light scatter reticulocyte percentage of red cells
612	rs7132012	rs78241246	12	8851118	C	T	0.67	0.27	intronic	RIMKLB	NA	High light scatter reticulocyte count
613	rs2024385	rs34327	12	12873748	T	C	0.75	0.54	intronic	CDKN1B	NA	Mean arterial pressure
613	rs2024385	rs11055034	12	12890626	C	A	0.56	0.29	intronic	APOLD1	NA	Birth weight
613	rs2024385	rs72656645	12	12881055	A	G	0.56	0.29	intronic	APOLD1	NA	Diastolic blood pressure x smoking status (ever vs never) interaction (2df test),Diastolic blood pressure x smoking status (current vs non-current) interaction (2df test),Systolic blood pressure x smoking status (ever vs never) interaction (2df test),Systolic blood pressure x smoking status (current vs non-current) interaction (2df test)
613	rs2024385	rs66561220	12	12878765	T	C	0.55	0.29	upstream	APOLD1(dist=86)	NA	Lymphocyte counts
613	rs2024385	rs77216612	12	12877983	A	G	0.54	0.29	upstream	APOLD1(dist=868)	NA	Heel bone mineral density,Lymphocyte counts
617	rs12579720	rs12579720	12	20173764	C	G	1	0.73	ncRNA_intronic	LINC02398	NA	Diastolic blood pressure
617	rs12579720	rs4306343	12	20190630	A	T	0.92	0.71	ncRNA_intronic	LINC02398	NA	Diastolic blood pressure x alcohol consumption interaction (2df test)
617	rs12579720	rs2417823	12	20188091	C	G	0.92	0.71	ncRNA_intronic	LINC02398	NA	Mean arterial pressure x alcohol consumption interaction (2df test)
617	rs12579720	rs3752728	12	20192972	G	A	0.91	0.72	ncRNA_intronic	LINC02398	NA	Systolic blood pressure,Systolic blood pressure (cigarette smoking interaction),Diastolic blood pressure,Diastolic blood pressure (cigarette smoking interaction)
617	rs12579720	rs12829468	12	20196845	A	C	0.88	0.72	ncRNA_intronic	LINC02398	NA	Diastolic blood pressure x alcohol consumption interaction (2df test)
617	rs12579720	rs10743353	12	20199962	C	T	0.88	0.71	ncRNA_intronic	LINC02398	NA	Diastolic blood pressure x alcohol consumption (light vs heavy) interaction (2df test)
619	rs704191	rs704178	12	21993478	G	C	0.64	0.51	intronic	ABCC9	NA	Hippocampal sclerosis of aging
621	rs17287293	rs17287293	12	24770878	A	G	1	0.16	intergenic	LINC00477(dist=33776),BCAT1(dist=192080)	NA	Heart rate,Resting heart rate
621	rs17287293	rs11047543	12	24788339	G	A	1	0.16	intergenic	LINC00477(dist=51237),BCAT1(dist=174619)	NA	PR interval
621	rs17287293	rs4246224	12	24784139	G	A	1	0.16	intergenic	LINC00477(dist=47037),BCAT1(dist=178819)	NA	Heart rate response to exercise
621	rs17287293	rs137913153	12	24776752	A	G	1	0.16	intergenic	LINC00477(dist=39650),BCAT1(dist=186206)	NA	Heart rate response to exercise
621	rs17287293	rs10842383	12	24771967	C	T	1	0.16	intergenic	LINC00477(dist=34865),BCAT1(dist=190991)	NA	Atrial fibrillation,Heart rate variability traits (RMSSD),Heart rate variability traits (pvRSA/HF),Heart rate variability traits (SDNN)
621	rs17287293	rs4963772	12	24758480	G	A	0.99	0.16	intergenic	LINC00477(dist=21378),BCAT1(dist=204478)	NA	Heart rate response to recovery post exercise (40 sec),Resting heart rate,Heart rate response to recovery post exercise (20 sec),Heart rate response to recovery post exercise,Pulse pressure,Heart rate variability traits (RMSSD),Heart rate response to recovery post exercise (30 sec),Heart rate response to recovery post exercise (50 sec),Heart rate increase in response to exercise,Heart rate respon…
621	rs17287293	rs4963776	12	24779491	G	T	0.83	0.18	intergenic	LINC00477(dist=42389),BCAT1(dist=183467)	NA	Atrial fibrillation
622	rs6487543	rs7974900	12	26428677	T	C	0.68	0.77	intergenic	SSPN(dist=40969),ITPR2(dist=59593)	NA	Male-pattern baldness,Heel bone mineral density
622	rs6487543	rs9300169	12	26426671	A	G	0.67	0.77	intergenic	SSPN(dist=38963),ITPR2(dist=61599)	NA	Male-pattern baldness
622	rs6487543	rs9668337	12	26426338	G	A	0.67	0.77	intergenic	SSPN(dist=38630),ITPR2(dist=61932)	NA	Endometrial cancer,Endometrial cancer ((endometrioid histology)
624	rs10842991	rs3751237	12	27963507	T	G	1	0.21	intergenic	KLHL42(dist=7534),PTHLH(dist=147510)	NA	Type 2 diabetes
624	rs10842991	rs10842994	12	27965150	C	T	0.99	0.21	intergenic	KLHL42(dist=9177),PTHLH(dist=145867)	NA	Type 2 diabetes
624	rs10842991	rs7133214	12	27957533	T	G	0.93	0.22	intergenic	KLHL42(dist=1560),PTHLH(dist=153484)	NA	Gut microbiota (functional units)
624	rs10842991	rs36138811	12	27927881	T	C	0.68	0.24	intergenic	MANSC4(dist=3672),KLHL42(dist=5306)	NA	Blood protein levels
625	rs7965392	rs7312933	12	42503467	T	C	0.66	0.38	exonic	GXYLT1	synonymous SNV	Plasma omega-6 polyunsaturated fatty acid levels (linoleic acid)
625	rs7965392	rs3229	12	42475888	G	A	0.66	0.38	UTR3	GXYLT1(NM_173601:c.*5700C>T,NM_001099650:c.*5700C>T)	NA	Plasma omega-6 polyunsaturated fatty acid levels (linoleic acid)
626	rs11168245	rs55726902	12	48196982	G	A	0.94	0.21	intronic	HDAC7	NA	Allergic disease (asthma, hay fever or eczema)
626	rs11168245	rs34922454	12	48192062	A	C	0.66	0.28	intronic	HDAC7	NA	Plateletcrit
627	rs2261608	rs733592	12	48429776	C	T	0.67	0.38	intergenic	COL2A1(dist=31491),SENP1(dist=6905)	NA	Plateletcrit
628	rs1126930	rs1126930	12	49399132	G	C	1	0.02	exonic	PRKAG1	nonsynonymous SNV	Systolic blood pressure,Pulse pressure
629	rs7977389	rs17123764	12	49947952	C	T	0.61	0.07	intronic	KCNH3	NA	Intelligence (MTAG)
629	rs7977389	rs7487854	12	50150266	G	T	0.6	0.07	intronic	TMBIM6	NA	General cognitive ability
630	rs7302981	rs7302981	12	50537815	A	G	1	0.6	exonic	CERS5	nonsynonymous SNV	Systolic blood pressure,Diastolic blood pressure,Mean arterial pressure,Hypertension
630	rs7302981	rs4459386	12	50594947	A	G	0.75	0.56	UTR5	LIMA1(NM_001243775:c.-322T>C)	NA	Schizophrenia
632	rs73099903	rs73099903	12	53440779	C	T	1	0.08	ncRNA_intronic	LOC283335	NA	Systolic blood pressure
633	rs7297416	rs7136889	12	54437752	T	G	0.98	0.32	intronic	HOXC4	NA	Systolic blood pressure
633	rs7297416	rs736825	12	54417576	C	G	0.67	0.38	intronic	HOXC4,HOXC6	NA	Bone mineral density
633	rs7297416	rs2071449	12	54428011	C	A	0.58	0.36	intronic	HOXC4,HOXC5	NA	Waist-to-hip ratio adjusted for BMI (adjusted for smoking behaviour),Waist circumference adjusted for BMI (adjusted for smoking behaviour),Waist circumference adjusted for BMI (joint analysis main effects and smoking interaction),Waist circumference adjusted for body mass index,Waist-to-hip ratio adjusted for BMI in non-smokers,Waist-to-hip ratio adjusted for BMI (joint analysis main effects and …
633	rs7297416	rs7308105	12	54424123	T	C	0.58	0.37	UTR3	HOXC6(NM_153693:c.*377T>C,NM_004503:c.*377T>C)	NA	Pulse pressure x alcohol consumption interaction (2df test)
633	rs7297416	rs4759319	12	54424731	G	T	0.58	0.36	intronic	HOXC4	NA	Mean arterial pressure x alcohol consumption (light vs heavy) interaction (2df test),Mean arterial pressure x alcohol consumption interaction (2df test),Systolic blood pressure x alcohol consumption (light vs heavy) interaction (2df test)
633	rs7297416	rs10876528	12	54421476	C	A	0.57	0.36	intronic	HOXC4,HOXC6	NA	Waist circumference adjusted for body mass index,Waist circumference adjusted for BMI in active individuals,Waist circumference adjusted for BMI (joint analysis main effects and physical activity interaction)
633	rs7297416	rs754133	12	54418920	G	A	0.56	0.36	intronic	HOXC4,HOXC6	NA	Waist circumference adjusted for BMI (joint analysis main effects and physical activity interaction),Waist circumference adjusted for BMI in active individuals,Waist circumference adjusted for body mass index,Waist-to-hip ratio adjusted for BMI in non-smokers,Waist-to-hip ratio adjusted for BMI (adjusted for smoking behaviour)
633	rs7297416	rs12319419	12	54420776	G	C	0.55	0.36	intronic	HOXC4,HOXC6	NA	Systolic blood pressure x alcohol consumption interaction (2df test)
633	rs7297416	rs4759320	12	54433011	G	C	0.55	0.36	intronic	HOXC4	NA	Diastolic blood pressure x alcohol consumption interaction (2df test),Systolic blood pressure x alcohol consumption interaction (2df test)
635	rs7137749	rs2290893	12	57078620	A	G	0.87	0.65	intronic	PTGES3	NA	High light scatter reticulocyte percentage of red cells
635	rs7137749	rs2950390	12	57055291	C	T	0.84	0.34	intergenic	ATP5B(dist=15439),PTGES3(dist=1834)	NA	Mean platelet volume
635	rs7137749	rs2950393	12	57036023	G	A	0.84	0.34	intronic	ATP5B	NA	Platelet distribution width
635	rs7137749	rs7973618	12	57019443	T	C	0.74	0.35	intronic	BAZ2A	NA	Mean platelet volume
635	rs7137749	rs2860482	12	57105938	A	C	0.58	0.73	downstream	NACA(dist=273)	NA	Atrial fibrillation
635	rs7137749	rs7978685	12	57103154	T	C	0.58	0.73	intergenic	PTGES3(dist=20962),NACA(dist=3057)	NA	Atrial fibrillation
635	rs7137749	rs2958137	12	57151329	A	G	0.57	0.51	intergenic	PRIM1(dist=5183),HSD17B6(dist=5673)	NA	Red blood cell count,Platelet count
635	rs7137749	rs941207	12	57023284	C	G	0.54	0.26	intronic	BAZ2A	NA	Platelet count
639	rs7963801	rs7963801	12	79685226	T	C	1	0.58	intronic	SYT1	NA	General cognitive ability
639	rs7963801	rs10861798	12	79686971	A	G	0.97	0.58	intronic	SYT1	NA	Hand grip strength
639	rs7963801	rs6539284	12	79592680	T	C	0.95	0.42	intronic	SYT1	NA	Intelligence
639	rs7963801	rs1918202	12	79584218	A	G	0.95	0.42	intronic	SYT1	NA	Intelligence (MTAG)
639	rs7963801	rs1732664	12	79747487	T	C	0.52	0.69	intronic	SYT1	NA	General cognitive ability
640	rs17249754	rs17249754	12	90060586	G	A	1	0.14	intergenic	ATP2B1(dist=10742),ATP2B1-AS1(dist=42146)	NA	Hypertension,Blood pressure,Biomedical quantitative traits,Pulse pressure,Mean arterial pressure,Systolic blood pressure (cigarette smoking interaction),Diastolic blood pressure (cigarette smoking interaction),Diastolic blood pressure,Systolic blood pressure
640	rs17249754	rs11105368	12	90074441	G	C	1	0.14	intergenic	ATP2B1(dist=24597),ATP2B1-AS1(dist=28291)	NA	Hypertension
640	rs17249754	rs73437358	12	90072076	G	A	1	0.14	intergenic	ATP2B1(dist=22232),ATP2B1-AS1(dist=30656)	NA	Diastolic blood pressure x alcohol consumption (light vs heavy) interaction (2df test)
640	rs17249754	rs11105364	12	90069276	T	G	1	0.14	intergenic	ATP2B1(dist=19432),ATP2B1-AS1(dist=33456)	NA	Diastolic blood pressure (long-term average)
640	rs17249754	rs111478946	12	90058842	G	A	1	0.14	intergenic	ATP2B1(dist=8998),ATP2B1-AS1(dist=43890)	NA	Mean arterial pressure x alcohol consumption interaction (2df test),Diastolic blood pressure x alcohol consumption interaction (2df test)
640	rs17249754	rs12579302	12	90050503	A	G	1	0.14	upstream	ATP2B1(dist=659)	NA	Systolic blood pressure (long-term average),Systolic blood pressure x alcohol consumption interaction (2df test),Mean arterial pressure (long-term average),Age-related diseases, mortality and associated endophenotypes,Age-related disease endophenotypes
640	rs17249754	rs11105354	12	90026523	A	G	1	0.14	intronic	ATP2B1	NA	Diastolic blood pressure,Systolic blood pressure
640	rs17249754	rs11105352	12	90026462	G	A	1	0.14	intronic	ATP2B1	NA	Pulse pressure x alcohol consumption interaction (2df test),Diastolic blood pressure x alcohol consumption interaction (2df test),Mean arterial pressure x alcohol consumption interaction (2df test)
640	rs17249754	rs2681472	12	90008959	A	G	0.99	0.15	intronic	ATP2B1	NA	Hypertension,Myocardial infarction,Coronary artery disease,Mean arterial pressure,Diastolic blood pressure,Systolic blood pressure,Coronary artery disease (myocardial infarction, percutaneous transluminal coronary angioplasty, coronary artery bypass grafting, angina or chromic ischemic heart disease)
640	rs17249754	rs2681492	12	90013089	T	C	0.98	0.15	intronic	ATP2B1	NA	Coronary artery disease,Pulse pressure x alcohol consumption interaction (2df test),Systolic blood pressure
640	rs17249754	rs12230074	12	90090867	A	G	0.98	0.14	intergenic	ATP2B1(dist=41023),ATP2B1-AS1(dist=11865)	NA	Systolic blood pressure x alcohol consumption interaction (2df test)
640	rs17249754	rs57481061	12	90019178	C	G	0.97	0.14	intronic	ATP2B1	NA	Coronary artery disease
640	rs17249754	rs4842666	12	89941549	T	C	0.9	0.14	intergenic	POC1B-AS1(dist=6230),ATP2B1(dist=40277)	NA	Blood pressure
640	rs17249754	rs4842676	12	90091782	G	C	0.89	0.85	intergenic	ATP2B1(dist=41938),ATP2B1-AS1(dist=10950)	NA	Mean arterial pressure x alcohol consumption (light vs heavy) interaction (2df test)
640	rs17249754	rs10858917	12	90088790	G	A	0.73	0.82	intergenic	ATP2B1(dist=38946),ATP2B1-AS1(dist=13942)	NA	Pulse pressure x alcohol consumption (light vs heavy) interaction (2df test)
640	rs17249754	rs7302816	12	89950320	A	C	0.67	0.18	intergenic	POC1B-AS1(dist=15001),ATP2B1(dist=31506)	NA	Mean arterial pressure x alcohol consumption interaction (2df test),Pulse pressure x alcohol consumption (light vs heavy) interaction (2df test)
640	rs17249754	rs7299436	12	90113070	T	G	0.5	0.13	intergenic	ATP2B1-AS1(dist=7341),LINC02399(dist=228400)	NA	Mean arterial pressure x alcohol consumption interaction (2df test),Systolic blood pressure x alcohol consumption interaction (2df test),Pulse pressure x alcohol consumption interaction (2df test)
641	rs10858966	rs10858946	12	90444042	A	C	0.94	0.29	intergenic	LINC02399(dist=100539),LINC02392(dist=243053)	NA	Optic nerve measurement (cup-to-disc ratio)
641	rs10858966	rs11105468	12	90328833	T	A	0.71	0.26	intergenic	ATP2B1-AS1(dist=223104),LINC02399(dist=12637)	NA	Febrile seizures (MMR vaccine-related),Febrile seizures (MMR vaccine-unrelated),Febrile seizures
641	rs10858966	rs7965584	12	90305779	A	G	0.68	0.27	intergenic	ATP2B1-AS1(dist=200050),LINC02399(dist=35691)	NA	Magnesium levels
642	rs76785029	rs139236208	12	94880742	G	A	0.77	0.08	intergenic	CEP83-AS1(dist=24398),MIR5700(dist=74823)	NA	Pulse pressure
642	rs76785029	rs142836096	12	94819905	A	C	0.53	0.05	intronic	CEP83	NA	Maximum cranial length
645	rs7134060	rs4762293	12	96655236	T	G	0.57	0.32	intronic	ELK3	NA	Adolescent idiopathic scoliosis
649	rs3184504	rs3184504	12	112000000	T	C	1	0.54	exonic	SH2B3	nonsynonymous SNV	Endometrial cancer ((endometrioid histology),Colorectal or endometrial cancer,Inflammatory bowel disease,Blood metabolite levels,Hypothyroidism,Platelet count,Tonsillectomy,Diastolic blood pressure,Reticulocyte count,Ischemic stroke,Blood protein levels,Cancer,Eosinophil counts,Red blood cell traits,Hematocrit,Cancer (pleiotropy),Systolic blood pressure (cigarette smoking interaction),Hemoglobin …
649	rs3184504	rs7310615	12	112000000	C	G	1	0.53	intronic	SH2B3	NA	Fibrinogen levels,Systolic blood pressure x alcohol consumption (light vs heavy) interaction (2df test),Mean arterial pressure x alcohol consumption interaction (2df test),Systolic blood pressure x alcohol consumption interaction (2df test),Mean arterial pressure x alcohol consumption (light vs heavy) interaction (2df test),Diastolic blood pressure x alcohol consumption interaction (2df test)
649	rs3184504	rs7137828	12	112000000	C	T	0.99	0.54	intronic	ATXN2	NA	Mean arterial pressure x alcohol consumption interaction (2df test),Diastolic blood pressure x alcohol consumption (light vs heavy) interaction (2df test),Juvenile idiopathic arthritis (oligoarticular or rheumatoid factor-negative polyarticular),Allergic disease (asthma, hay fever or eczema),Glaucoma (primary open-angle),Coronary artery disease
649	rs3184504	rs653178	12	112000000	C	T	0.98	0.53	intronic	ATXN2	NA	Thyroid peroxidase antibody positivity,Myocardial infarction,Type 1 diabetes,Eosinophil percentage of white cells,Sum eosinophil basophil counts,Inflammatory bowel disease,Tonsillectomy,Peripheral artery disease,Systemic lupus erythematosus,Diastolic blood pressure,Eosinophil counts,Eosinophil percentage of granulocytes,Mean arterial pressure,Sarcoidosis,Celiac disease or Rheumatoid arthritis,Alo…
649	rs3184504	rs597808	12	112000000	A	G	0.98	0.53	intronic	ATXN2	NA	Systemic lupus erythematosus,Diastolic blood pressure x alcohol consumption interaction (2df test),Systolic blood pressure x alcohol consumption interaction (2df test)
649	rs3184504	rs10774625	12	112000000	A	G	0.95	0.52	intronic	ATXN2	NA	Glycated hemoglobin levels,Coronary artery disease (myocardial infarction, percutaneous transluminal coronary angioplasty, coronary artery bypass grafting, angina or chromic ischemic heart disease),Systemic lupus erythematosus,Hypothyroidism,Retinal vascular caliber,Left ventricle diastolic internal dimension
649	rs3184504	rs4766578	12	112000000	T	A	0.95	0.52	intronic	ATXN2	NA	Reticulocyte fraction of red cells,Reaction time,High light scatter reticulocyte percentage of red cells,Coronary artery disease,Sjogren's syndrome,Vitiligo,Immature fraction of reticulocytes,High light scatter reticulocyte count
649	rs3184504	rs10774624	12	112000000	G	A	0.88	0.53	intergenic	FAM109A(dist=26863),SH2B3(dist=9964)	NA	Interferon gamma-induced protein 10 levels,Intraocular pressure,Rheumatoid arthritis,Vitiligo,Monokine induced by gamma interferon levels
649	rs3184504	rs11065979	12	112000000	C	T	0.88	0.44	intergenic	ATXN2-AS(dist=21498),BRAP(dist=20393)	NA	Diastolic blood pressure x alcohol consumption (light vs heavy) interaction (2df test),Mean arterial pressure x alcohol consumption interaction (2df test),White blood cell count (basophil),Systolic blood pressure x alcohol consumption interaction (2df test),Mean arterial pressure x alcohol consumption (light vs heavy) interaction (2df test),Diastolic blood pressure x alcohol consumption interacti…
649	rs3184504	rs11065987	12	112000000	A	G	0.81	0.42	intergenic	ATXN2-AS(dist=34365),BRAP(dist=7526)	NA	LDL cholesterol,Hematocrit,Coronary artery disease or large artery stroke,Hemoglobin,Cholesterol, total,Coronary artery disease or ischemic stroke,Tetralogy of Fallot,Body mass index,Primary biliary cholangitis
649	rs3184504	rs2013002	12	112000000	T	C	0.79	0.59	intergenic	ACAD10(dist=5239),ALDH2(dist=4541)	NA	Diastolic blood pressure x alcohol consumption interaction (2df test),Systolic blood pressure x alcohol consumption interaction (2df test),Mean arterial pressure x alcohol consumption interaction (2df test),Diastolic blood pressure x alcohol consumption (light vs heavy) interaction (2df test)
649	rs3184504	rs17630235	12	113000000	G	A	0.77	0.41	downstream	TRAFD1(dist=278)	NA	Systemic lupus erythematosus,Tonsillectomy,Body mass index
649	rs3184504	rs11513729	12	112000000	C	T	0.75	0.42	intergenic	ALDH2(dist=25710),MAPKAPK5-AS1(dist=4074)	NA	Diastolic blood pressure x alcohol consumption interaction (2df test),Systolic blood pressure x alcohol consumption interaction (2df test),Mean arterial pressure x alcohol consumption interaction (2df test),Ischemic stroke,Tonsillectomy
649	rs3184504	rs11066283	12	113000000	A	G	0.74	0.42	intergenic	HECTD4(dist=20870),RPL6(dist=2219)	NA	Tonsillectomy
649	rs3184504	rs7953257	12	113000000	A	T	0.73	0.59	intronic	HECTD4	NA	Systolic blood pressure x alcohol consumption interaction (2df test),Diastolic blood pressure x alcohol consumption interaction (2df test),Diastolic blood pressure x alcohol consumption (light vs heavy) interaction (2df test),Mean arterial pressure x alcohol consumption interaction (2df test),Interferon gamma-induced protein 10 levels
649	rs3184504	rs17696736	12	112000000	A	G	0.72	0.43	intronic	NAA25	NA	Systolic blood pressure x alcohol consumption interaction (2df test),Diastolic blood pressure x alcohol consumption interaction (2df test),Mean arterial pressure x alcohol consumption interaction (2df test),Mean arterial pressure,Ischemic stroke,Type 1 diabetes
649	rs3184504	rs11066301	12	113000000	A	G	0.71	0.43	intronic	PTPN11	NA	Hematological parameters,Mean arterial pressure
649	rs3184504	rs1265564	12	112000000	A	C	0.57	0.43	intronic	CUX2	NA	Mean arterial pressure x alcohol consumption interaction (2df test),Systolic blood pressure x alcohol consumption interaction (2df test),Type 1 diabetes
649	rs3184504	rs4766897	12	112000000	T	C	0.54	0.67	intronic	ACAD10	NA	Fibrinogen levels
650	rs35444	rs35444	12	116000000	A	G	1	0.4	intergenic	TBX3(dist=430468),MED13L(dist=843944)	NA	Diastolic blood pressure,Systolic blood pressure (cigarette smoking interaction),Blood pressure,Mean arterial pressure,Systolic blood pressure,Diastolic blood pressure (cigarette smoking interaction),Systolic blood pressure x alcohol consumption interaction (2df test)
650	rs35444	rs35436	12	116000000	C	T	0.99	0.4	intergenic	TBX3(dist=432554),MED13L(dist=841858)	NA	Stroke,Ischemic stroke
650	rs35444	rs35441	12	116000000	C	T	0.99	0.4	intergenic	TBX3(dist=431146),MED13L(dist=843266)	NA	Systolic blood pressure x alcohol consumption (light vs heavy) interaction (2df test),Diastolic blood pressure x alcohol consumption interaction (2df test),Mean arterial pressure x alcohol consumption interaction (2df test),Mean arterial pressure x alcohol consumption (light vs heavy) interaction (2df test)
650	rs35444	rs35443	12	116000000	G	C	0.99	0.4	intergenic	TBX3(dist=430909),MED13L(dist=843503)	NA	Diastolic blood pressure x alcohol consumption interaction (2df test),Diastolic blood pressure,Systolic blood pressure x alcohol consumption interaction (2df test),Mean arterial pressure,Systolic blood pressure,Mean arterial pressure x alcohol consumption interaction (2df test)
650	rs35444	rs35427	12	116000000	T	G	0.97	0.4	intergenic	TBX3(dist=434338),MED13L(dist=840074)	NA	Platelet count,Plateletcrit
651	rs11067763	rs11067763	12	116000000	A	G	1	0.09	intergenic	TBX3(dist=1076372),MED13L(dist=198040)	NA	Systolic blood pressure,Hypertension,Diastolic blood pressure
651	rs11067763	rs11067762	12	116000000	G	A	0.99	0.09	intergenic	TBX3(dist=1076245),MED13L(dist=198167)	NA	Systolic blood pressure x smoking status (current vs non-current) interaction (2df test),Diastolic blood pressure x smoking status (current vs non-current) interaction (2df test),Systolic blood pressure x smoking status (ever vs never) interaction (2df test),Diastolic blood pressure x smoking status (ever vs never) interaction (2df test)
652	rs11615689	rs73200209	12	117000000	A	T	0.84	0.21	intronic	MED13L	NA	Total body bone mineral density
652	rs11615689	rs17498550	12	117000000	C	T	0.7	0.25	intronic	MED13L	NA	Heel bone mineral density
654	rs28498002	rs7953704	12	123000000	A	G	0.98	0.56	intronic	MLXIP	NA	Urate levels
654	rs28498002	rs11835818	12	122000000	T	C	0.88	0.45	intronic	BCL7A	NA	Height
655	rs1060105	rs1060105	12	124000000	C	T	1	0.22	exonic	SBNO1	nonsynonymous SNV	Diastolic blood pressure
655	rs1060105	rs7980687	12	124000000	G	A	0.99	0.22	intronic	SBNO1	NA	Head circumference (infant),Educational attainment,Height
655	rs1060105	rs71444571	12	124000000	G	A	0.99	0.22	intergenic	CDK2AP1(dist=14328),SBNO1(dist=2641)	NA	Lymphocyte percentage of white cells
655	rs1060105	rs11830103	12	124000000	A	G	0.99	0.22	intronic	SBNO1	NA	Height
655	rs1060105	rs9739070	12	124000000	A	G	0.99	0.78	intergenic	CDK2AP1(dist=14345),SBNO1(dist=2624)	NA	Allergy
655	rs1060105	rs7306755	12	124000000	G	A	0.99	0.22	intergenic	CDK2AP1(dist=11242),SBNO1(dist=5727)	NA	Educational attainment (college completion)
655	rs1060105	rs1727313	12	124000000	C	G	0.9	0.78	downstream	MPHOSPH9(dist=90)	NA	Type 2 diabetes
655	rs1060105	rs1790100	12	124000000	G	T	0.88	0.77	intronic	MPHOSPH9	NA	Multiple sclerosis
655	rs1060105	rs1106241	12	124000000	T	C	0.87	0.77	intergenic	PITPNM2(dist=31980),MPHOSPH9(dist=13927)	NA	Intelligence (MTAG)
655	rs1060105	rs1727294	12	124000000	A	G	0.87	0.77	intergenic	PITPNM2(dist=21478),MPHOSPH9(dist=24429)	NA	Hip circumference adjusted for BMI
655	rs1060105	rs7132277	12	124000000	C	T	0.75	0.2	intronic	PITPNM2	NA	Multiple sclerosis
655	rs1060105	rs10732573	12	124000000	G	C	0.71	0.72	intergenic	C12orf65(dist=1377),CDK2AP1(dist=1634)	NA	Cognitive ability (MTAG)
655	rs1060105	rs11532322	12	124000000	A	G	0.71	0.72	intronic	C12orf65	NA	Schizophrenia
655	rs1060105	rs10773002	12	124000000	A	T	0.71	0.72	intronic	CDK2AP1	NA	Educational attainment (years of education)
655	rs1060105	rs12820906	12	123000000	A	G	0.67	0.25	intronic	PITPNM2	NA	Mean platelet volume
655	rs1060105	rs2102949	12	124000000	G	A	0.67	0.72	intronic	MPHOSPH9	NA	Schizophrenia
655	rs1060105	rs2851447	12	124000000	G	C	0.66	0.72	intronic	MPHOSPH9	NA	Autism spectrum disorder or schizophrenia,Schizophrenia
655	rs1060105	rs1727319	12	124000000	T	C	0.66	0.72	intronic	MPHOSPH9	NA	Albumin-globulin ratio
655	rs1060105	rs1615350	12	124000000	C	T	0.66	0.72	intronic	MPHOSPH9	NA	Schizophrenia
655	rs1060105	rs28577594	12	124000000	G	C	0.62	0.68	intergenic	KMT5A(dist=2006),RILPL2(dist=3680)	NA	Lymphocyte counts,High density lipoprotein cholesterol levels
655	rs1060105	rs1109559	12	124000000	G	A	0.58	0.67	intergenic	CDK2AP1(dist=1174),SBNO1(dist=15795)	NA	Intelligence (MTAG),Total cholesterol levels
655	rs1060105	rs1727307	12	124000000	A	G	0.53	0.69	intronic	PITPNM2	NA	Intelligence,Platelet count,Intelligence (MTAG)
655	rs1060105	rs7296418	12	123000000	C	T	0.52	0.69	intergenic	ABCB9(dist=6563),OGFOD2(dist=1631)	NA	Platelet count
655	rs1060105	rs1727326	12	124000000	C	G	0.52	0.85	intergenic	PITPNM2(dist=5050),MPHOSPH9(dist=40857)	NA	Menopause (age at onset)
655	rs1060105	rs4275659	12	123000000	T	C	0.52	0.69	intronic	ABCB9	NA	Type 2 diabetes,General cognitive ability
655	rs1060105	rs1716162	12	124000000	T	A	0.51	0.68	intronic	MPHOSPH9	NA	Intelligence (MTAG)
658	rs2480171	rs663599	13	21558454	T	G	1	0.88	intronic	LATS2	NA	Adolescent idiopathic scoliosis
664	rs9549297	rs9532563	13	41160270	T	C	0.64	0.22	intronic	FOXO1	NA	Mean corpuscular volume
664	rs9549297	rs4943794	13	41173408	G	C	0.64	0.21	intronic	FOXO1	NA	Allergic disease (asthma, hay fever or eczema)
664	rs9549297	rs9549260	13	41254104	C	A	0.58	0.24	intergenic	FOXO1(dist=13370),MIR320D1(dist=47860)	NA	Red blood cell count
667	rs912434	rs9526212	13	47225745	A	G	0.92	0.79	intronic	LRCH1	NA	Ischemic stroke,Stroke
667	rs912434	rs1408224	13	47215218	G	A	0.66	0.72	intronic	LRCH1	NA	QRS complex (12-leadsum)
670	rs75961402	rs2997105	13	56378424	C	T	0.57	0.8	intergenic	MIR5007(dist=629741),PRR20B(dist=1336628)	NA	Response to platinum-based chemotherapy (cisplatin)
670	rs75961402	rs9527419	13	56159009	T	A	0.57	0.83	intergenic	MIR5007(dist=410326),PRR20B(dist=1556043)	NA	Response to platinum-based chemotherapy (cisplatin)
674	rs4304924	rs4304924	13	79238925	G	A	1	0.58	intergenic	RNF219(dist=5611),LINC00331(dist=122529)	NA	Large artery stroke
678	rs3742182	rs9583531	13	111000000	T	G	0.97	0.23	intergenic	ING1(dist=11740),LINC00567(dist=76862)	NA	Coronary artery disease
679	rs9549328	rs9549328	13	114000000	C	T	1	0.23	intronic	MCF2L	NA	Systolic blood pressure
679	rs9549328	rs1317507	13	114000000	A	C	0.79	0.75	intronic	MCF2L	NA	Coronary artery disease
679	rs9549328	rs4907479	13	114000000	G	A	0.76	0.26	intronic	MCF2L	NA	Bladder cancer
679	rs9549328	rs12019546	13	114000000	G	A	0.76	0.26	intronic	MCF2L	NA	Coronary artery disease
682	rs452036	rs452036	14	23865885	G	A	1	0.34	intronic	MYH6	NA	P wave duration,Pulse pressure,Resting heart rate,Systolic blood pressure
682	rs452036	rs422068	14	23864804	T	C	0.99	0.34	intronic	MYH6	NA	Resting heart rate,Atrial fibrillation
682	rs452036	rs365990	14	23861811	A	G	0.94	0.35	exonic	MYH6	nonsynonymous SNV	Electrocardiographic traits,Resting heart rate,Heart rate
682	rs452036	rs445754	14	23863802	G	T	0.56	0.22	intronic	MYH6	NA	P wave terminal force
683	rs17115145	rs971681	14	30074687	C	T	0.77	0.4	intronic	PRKD1	NA	Intelligence (MTAG),Intelligence
683	rs17115145	rs2333604	14	30071738	C	A	0.77	0.4	intronic	PRKD1	NA	General cognitive ability
683	rs17115145	rs12431702	14	30088138	C	A	0.69	0.57	intronic	PRKD1	NA	IgG glycosylation
683	rs17115145	rs28645341	14	30174078	T	C	0.58	0.3	intronic	PRKD1	NA	General cognitive ability
685	rs8904	rs8904	14	35871217	G	A	1	0.39	UTR3	NFKBIA(NM_020529:c.*2C>T)	NA	Systolic blood pressure
685	rs8904	rs696	14	35871093	C	T	0.99	0.39	UTR3	NFKBIA(NM_020529:c.*126G>A)	NA	Lymphocyte counts
688	rs9888615	rs9888615	14	53377540	T	C	1	0.7	intronic	FERMT2	NA	Systolic blood pressure
688	rs9888615	rs8008270	14	53372330	T	C	0.57	0.8	intronic	FERMT2	NA	Prostate cancer
692	rs8016306	rs8016306	14	63928546	A	G	1	0.18	intronic	PPP2R5E	NA	Systolic blood pressure
692	rs8016306	rs11158493	14	63953522	C	T	0.94	0.19	intronic	PPP2R5E	NA	Response to antineoplastic agents
694	rs57786342	rs57786342	14	69260028	G	A	1	0.22	UTR5	ZFP36L1(NM_004926:c.-373C>T,NM_001244698:c.-373C>T)	NA	Macrophage inflammatory protein 1a levels
694	rs57786342	rs11851414	14	69259502	T	C	0.73	0.21	intronic	ZFP36L1	NA	Celiac disease
694	rs57786342	rs4899260	14	69278204	C	T	0.54	0.24	intergenic	ZFP36L1(dist=15244),ACTN1(dist=62636)	NA	Celiac disease,Mean arterial pressure
695	rs11623535	rs4899412	14	72464262	T	C	0.98	0.73	intronic	RGS6	NA	Heart rate variability traits (SDNN)
695	rs11623535	rs2052015	14	72487053	C	T	0.52	0.17	intronic	RGS6	NA	Heart rate variability traits (RMSSD)
696	rs4903064	rs4903064	14	73279420	T	C	1	0.24	intronic	DPF3	NA	Renal cell carcinoma
698	rs11627326	rs17796783	14	85809911	T	C	0.9	0.31	intergenic	SNORD3P3(dist=71506),LINC02329(dist=43708)	NA	Heart rate
698	rs11627326	rs17796777	14	85806774	A	C	0.9	0.31	intergenic	SNORD3P3(dist=68369),LINC02329(dist=46845)	NA	Blood protein levels
698	rs11627326	rs17201923	14	85796564	A	G	0.9	0.31	intergenic	SNORD3P3(dist=58159),LINC02329(dist=57055)	NA	Resting heart rate
698	rs11627326	rs17796831	14	85854480	C	T	0.81	0.3	ncRNA_intronic	LINC02329	NA	Lobe attachment (rater-scored or self-reported)
701	rs11160085	rs11627032	14	93104072	T	C	0.7	0.27	intronic	RIN3	NA	Breast cancer,Breast cancer (estrogen-receptor negative)
702	rs8013933	rs12434998	14	94455554	T	C	0.72	0.35	intergenic	ASB2(dist=12478),C14orf48(dist=8088)	NA	Pulse pressure
702	rs8013933	rs11844114	14	94460529	A	T	0.56	0.41	intergenic	ASB2(dist=17453),C14orf48(dist=3113)	NA	Oppositional defiant disorder dimensions in attention-deficit hyperactivity disorder
703	rs9323988	rs9323988	14	98587630	T	C	1	0.41	intergenic	LINC01550(dist=143169),C14orf177(dist=590320)	NA	Pulse pressure
703	rs9323988	rs7152623	14	98588321	G	A	0.98	0.41	intergenic	LINC01550(dist=143860),C14orf177(dist=589629)	NA	Aortic stiffness
703	rs9323988	rs7161578	14	98586162	C	T	0.98	0.41	intergenic	LINC01550(dist=141701),C14orf177(dist=591788)	NA	Yeast infection
703	rs9323988	rs1381287	14	98597552	C	T	0.65	0.51	intergenic	LINC01550(dist=153091),C14orf177(dist=580398)	NA	Self-reported risk-taking behaviour
710	rs11629850	rs937213	15	40322124	T	C	0.58	0.42	intronic	EIF2AK4	NA	Endometrial cancer ((endometrioid histology),Endometrial endometrioid carcinoma,Endometrial cancer
711	rs2925345	rs2928148	15	41401550	G	A	0.94	0.5	intronic	INO80	NA	Glomerular filtration rate in non diabetics (creatinine)
711	rs2925345	rs9796	15	41271447	A	T	0.82	0.47	UTR3	INO80(NM_017553:c.*974T>A)	NA	Menopause (age at onset)
711	rs2925345	rs476633	15	41392134	C	G	0.75	0.44	intronic	INO80	NA	Glomerular filtration rate (creatinine)
711	rs2925345	rs6492982	15	41399951	C	T	0.69	0.57	intronic	INO80	NA	Glomerular filtration rate (creatinine)
711	rs2925345	rs111684993	15	41436737	A	G	0.57	0.38	intergenic	INO80(dist=28293),EXD1(dist=38194)	NA	Coronary artery disease
712	rs4924570	rs28830936	15	41906408	G	A	0.9	0.38	intergenic	TYRO3(dist=34872),MGA(dist=46202)	NA	Diastolic blood pressure
712	rs4924570	rs1105881	15	42072530	C	G	0.71	0.38	intronic	MAPKBP1	NA	Educational attainment
713	rs1036477	rs1036477	15	48914926	A	G	1	0.12	intronic	FBN1	NA	Pulse pressure
713	rs1036477	rs1036476	15	48914775	T	C	0.92	0.11	intronic	FBN1	NA	Thoracic aortic aneurysms and dissections
713	rs1036477	rs686861	15	48885005	A	G	0.9	0.11	intronic	FBN1	NA	Systolic blood pressure x alcohol consumption interaction (2df test)
713	rs1036477	rs627634	15	48879291	C	T	0.89	0.11	intronic	FBN1	NA	Pulse pressure x alcohol consumption interaction (2df test)
713	rs1036477	rs595244	15	48840835	C	T	0.88	0.11	intronic	FBN1	NA	Intracranial, abdominal aortic or thoracic aortic aneurysm (pleiotropy)
714	rs3098186	rs2414059	15	50873344	T	A	0.5	0.47	intronic	TRPM7	NA	QT interval
716	rs956006	rs956006	15	62808539	C	T	1	0.33	intergenic	MIR6085(dist=173202),MGC15885(dist=120832)	NA	Pulse pressure
718	rs7178615	rs7178615	15	66869072	A	G	1	0.6	intergenic	LCTL(dist=10755),LINC01169(dist=5456)	NA	Diastolic blood pressure
719	rs2289261	rs2289261	15	67457485	G	C	1	0.63	intronic	SMAD3	NA	Thyroid cancer
721	rs11853359	rs1441358	15	71612514	T	G	0.97	0.36	intronic	THSD4	NA	Chronic obstructive pulmonary disease
721	rs11853359	rs10851839	15	71628370	T	A	0.96	0.65	intronic	THSD4	NA	Lung function (FEV1/FVC)
721	rs11853359	rs2044029	15	71679959	A	G	0.51	0.62	intronic	THSD4	NA	Airflow obstruction
722	rs61653296	rs11635191	15	74550050	A	C	0.53	0.77	intronic	CCDC33	NA	Diisocyanate-induced asthma
723	rs1378942	rs1378942	15	75077367	C	A	1	0.61	intronic	CSK	NA	Systemic lupus erythematosus,Blood pressure,Systolic blood pressure (cigarette smoking interaction),Systolic blood pressure,Diastolic blood pressure (cigarette smoking interaction),Diastolic blood pressure
723	rs1378942	rs2472304	15	75044238	G	A	0.86	0.6	intronic	CYP1A2	NA	Caffeine consumption
723	rs1378942	rs11636952	15	75114322	T	C	0.85	0.63	intronic	LMAN1L	NA	Mean arterial pressure x alcohol consumption interaction (2df test),Mean arterial pressure x alcohol consumption (light vs heavy) interaction (2df test),Systolic blood pressure x alcohol consumption (light vs heavy) interaction (2df test),Systolic blood pressure x alcohol consumption interaction (2df test)
723	rs1378942	rs12903896	15	75052495	C	T	0.85	0.6	intergenic	CYP1A2(dist=3554),CSK(dist=21930)	NA	Red blood cell count
723	rs1378942	rs12902690	15	75139696	A	G	0.77	0.62	intronic	SCAMP2	NA	Diastolic blood pressure x alcohol consumption interaction (2df test)
723	rs1378942	rs1350193	15	75084281	G	C	0.73	0.69	intronic	CSK	NA	Diastolic blood pressure x alcohol consumption (light vs heavy) interaction (2df test)
723	rs1378942	rs936226	15	75069282	C	T	0.7	0.7	intergenic	CYP1A2(dist=20341),CSK(dist=5143)	NA	Diastolic blood pressure,Systolic blood pressure
723	rs1378942	rs1378938	15	75096443	T	C	0.66	0.68	downstream	CSK(dist=904)	NA	Celiac disease
723	rs1378942	rs2301249	15	75092384	T	C	0.66	0.69	intronic	CSK	NA	Systolic blood pressure x alcohol consumption (light vs heavy) interaction (2df test),Mean arterial pressure x alcohol consumption (light vs heavy) interaction (2df test)
723	rs1378942	rs11072518	15	75234610	T	C	0.61	0.6	intergenic	COX5A(dist=4115),RPP25(dist=12833)	NA	Mean arterial pressure x alcohol consumption interaction (2df test)
723	rs1378942	rs6495122	15	75125645	A	C	0.6	0.53	intergenic	CPLX3(dist=1509),ULK3(dist=2812)	NA	Systolic blood pressure (cigarette smoking interaction),Caffeine consumption,Mean arterial pressure,Diastolic blood pressure (cigarette smoking interaction),Diastolic blood pressure,Coffee consumption
723	rs1378942	rs2472299	15	75033400	A	G	0.59	0.68	intergenic	CYP1A1(dist=15449),CYP1A2(dist=7784)	NA	Coronary heart disease
723	rs1378942	rs936229	15	75132319	A	G	0.57	0.69	intronic	ULK3	NA	Adverse response to chemotherapy (neutropenia/leucopenia) (carboplatin)
723	rs1378942	rs6938	15	75136261	C	G	0.55	0.62	UTR3	SCAMP2(NM_001320778:c.*1163G>C,NM_005697:c.*1163G>C)	NA	Breast cancer
724	rs11634028	rs10851885	15	76304503	A	G	0.7	0.24	intronic	NRG4	NA	Glomerular filtration rate (creatinine)
726	rs2759308	rs11634851	15	81028965	C	G	0.97	0.45	intronic	ABHD17C	NA	Systolic blood pressure
726	rs2759308	rs2759315	15	81009646	C	A	0.89	0.44	intronic	ABHD17C	NA	Body mass index
726	rs2759308	rs35199222	15	81013037	G	A	0.89	0.44	intronic	ABHD17C	NA	Systolic blood pressure
726	rs2759308	rs2759301	15	80994288	G	A	0.86	0.44	intronic	ABHD17C	NA	Atrial fibrillation
727	rs2034618	rs7177462	15	83732905	G	A	0.65	0.26	intronic	BTBD1	NA	General cognitive ability
727	rs2034618	rs4386103	15	83917074	C	T	0.55	0.23	intergenic	HDGFL3(dist=40304),BNC1(dist=7581)	NA	General cognitive ability
729	rs7180952	rs2292462	15	85200754	G	T	0.97	0.54	intronic	NMB	NA	Creatine kinase levels
729	rs7180952	rs8024538	15	85368419	A	T	0.72	0.53	intronic	ALPK3	NA	P wave terminal force
729	rs7180952	rs2115630	15	85364516	C	T	0.62	0.45	intronic	ALPK3	NA	P wave terminal force
732	rs28611491	rs9708177	15	90649072	C	T	0.79	0.1	intergenic	IDH2(dist=3286),SEMA4B(dist=79080)	NA	Pulse pressure
733	rs2521501	rs2521501	15	91437388	A	T	1	0.32	intronic	FES	NA	Mean arterial pressure x alcohol consumption interaction (2df test),Systolic blood pressure,Systolic blood pressure (cigarette smoking interaction),Myocardial infarction,Diastolic blood pressure (cigarette smoking interaction),Blood pressure,Diastolic blood pressure x alcohol consumption interaction (2df test),Diastolic blood pressure,Hypertension
733	rs2521501	rs4932373	15	91429287	A	C	0.95	0.32	intronic	FES	NA	Coronary artery disease
733	rs2521501	rs7497304	15	91429176	G	T	0.95	0.32	intronic	FES	NA	Systolic blood pressure x alcohol consumption interaction (2df test)
733	rs2521501	rs1894400	15	91428955	C	T	0.93	0.32	intronic	FES	NA	Mean arterial pressure x alcohol consumption (light vs heavy) interaction (2df test),Diastolic blood pressure x alcohol consumption (light vs heavy) interaction (2df test),Pulse pressure x alcohol consumption interaction (2df test)
733	rs2521501	rs35346340	15	91427872	G	C	0.91	0.33	intronic	FES	NA	Mean arterial pressure x alcohol consumption interaction (2df test)
733	rs2521501	rs12906125	15	91427612	G	A	0.91	0.32	upstream;downstream	FES(dist=53);FURIN(dist=924)	NA	Birth weight
733	rs2521501	rs2071410	15	91420940	C	G	0.9	0.32	intronic	FURIN	NA	Systolic blood pressure x alcohol consumption interaction (2df test)
733	rs2521501	rs8032315	15	91418297	T	A	0.89	0.32	intronic	FURIN	NA	Autism spectrum disorder or schizophrenia
733	rs2521501	rs1573643	15	91420973	T	C	0.87	0.33	intronic	FURIN	NA	Systolic blood pressure x alcohol consumption (light vs heavy) interaction (2df test),Mean arterial pressure x alcohol consumption interaction (2df test),Diastolic blood pressure x alcohol consumption interaction (2df test)
733	rs2521501	rs4932370	15	91404705	G	A	0.77	0.34	intergenic	BLM(dist=46013),FURIN(dist=7117)	NA	Stroke,Ischemic stroke
733	rs2521501	rs8029440	15	91409514	G	A	0.73	0.36	intergenic	BLM(dist=50822),FURIN(dist=2308)	NA	Diastolic blood pressure x alcohol consumption (light vs heavy) interaction (2df test)
735	rs11632112	rs1439620	15	93429646	A	G	0.62	0.69	ncRNA_intronic	LINC01578	NA	Body mass index
736	rs12906962	rs12906962	15	95312071	T	C	1	0.35	intergenic	MCTP2(dist=284890),LOC440311(dist=86521)	NA	Heart rate response to recovery post exercise,Heart rate increase in response to exercise,Diastolic blood pressure,Heart rate response to recovery post exercise (50 sec),Heart rate response to exercise
737	rs4984496	rs4984496	15	96635898	T	G	1	0.66	intergenic	LINC00924(dist=584822),NR2F2-AS1(dist=34691)	NA	Diastolic blood pressure
741	rs28590346	rs35327014	16	2076202	A	G	0.55	0.23	upstream	SLC9A3R2(dist=667)	NA	Blood protein levels
744	rs12921187	rs12921187	16	4943019	T	G	1	0.55	intronic	PPL	NA	Diastolic blood pressure
744	rs12921187	rs12446456	16	4922201	C	T	0.91	0.45	intronic	UBN1	NA	General cognitive ability
744	rs12921187	rs2037912	16	4933939	G	C	0.9	0.53	exonic	PPL	nonsynonymous SNV	Body mass index
746	rs11642631	rs6498160	16	11199447	T	C	0.91	0.42	intronic	CLEC16A	NA	Multiple sclerosis
746	rs11642631	rs12599402	16	11189888	T	C	0.91	0.42	intronic	CLEC16A	NA	Systemic lupus erythematosus
746	rs11642631	rs725613	16	11169683	T	G	0.68	0.36	intronic	CLEC16A	NA	Primary sclerosing cholangitis
746	rs11642631	rs12708716	16	11179873	A	G	0.68	0.36	intronic	CLEC16A	NA	Type 1 diabetes
746	rs11642631	rs12935413	16	11210447	G	A	0.68	0.36	intronic	CLEC16A	NA	Eosinophil counts,Sum eosinophil basophil counts
746	rs11642631	rs887864	16	11158885	G	A	0.64	0.65	intronic	CLEC16A	NA	Allergic rhinitis
746	rs11642631	rs7200786	16	11177801	A	G	0.62	0.51	intronic	CLEC16A	NA	Multiple sclerosis,Systemic lupus erythematosus
746	rs11642631	rs12927355	16	11194771	C	T	0.6	0.33	intronic	CLEC16A	NA	Multiple sclerosis,Type 1 diabetes
746	rs11642631	rs3862469	16	11194080	C	T	0.6	0.32	intronic	CLEC16A	NA	Alopecia areata
746	rs11642631	rs11865121	16	11166688	C	A	0.6	0.33	intronic	CLEC16A	NA	Multiple sclerosis
746	rs11642631	rs12708715	16	11177824	C	T	0.6	0.33	intronic	CLEC16A	NA	Primary biliary cirrhosis
746	rs11642631	rs2041670	16	11174652	G	A	0.6	0.33	intronic	CLEC16A	NA	Systemic lupus erythematosus
746	rs11642631	rs9923856	16	11210415	T	C	0.6	0.31	intronic	CLEC16A	NA	Adult asthma,Atopic dermatitis
746	rs11642631	rs9652601	16	11174365	G	A	0.59	0.33	intronic	CLEC16A	NA	Systemic lupus erythematosus
746	rs11642631	rs12924729	16	11187783	G	A	0.59	0.34	intronic	CLEC16A	NA	Primary biliary cholangitis
746	rs11642631	rs2903692	16	11238783	G	A	0.56	0.35	intronic	CLEC16A	NA	Type 1 diabetes
748	rs3915425	rs3915499	16	15910743	G	A	0.98	0.33	intronic	MYH11	NA	Resting heart rate
748	rs3915425	rs9972711	16	15902590	A	T	0.84	0.3	intronic	MYH11	NA	Coronary artery disease
748	rs3915425	rs216158	16	15917838	C	G	0.61	0.42	intronic	MYH11	NA	Coronary artery disease
750	rs13333226	rs13333226	16	20365654	A	G	1	0.2	intergenic	UMOD(dist=1454),PDILT(dist=4838)	NA	Glomerular filtration rate in type 2 diabetes,Glomerular filtration rate in diabetes,Hypertension
750	rs13333226	rs12917707	16	20367690	G	T	0.99	0.2	intergenic	UMOD(dist=3490),PDILT(dist=2802)	NA	Kidney function decline traits,Chronic kidney disease,Glomerular filtration rate in diabetics (creatinine),Renal function and chronic kidney disease,Glomerular filtration rate in non diabetics (creatinine),Urinary uromodulin levels
750	rs13333226	rs12922822	16	20367645	C	T	0.99	0.2	intergenic	UMOD(dist=3445),PDILT(dist=2847)	NA	Velopharyngeal dysfunction
750	rs13333226	rs4293393	16	20364588	A	G	0.99	0.2	upstream	UMOD(dist=388)	NA	Chronic kidney disease and serum creatinine levels
750	rs13333226	rs13329952	16	20366507	T	C	0.92	0.22	intergenic	UMOD(dist=2307),PDILT(dist=3985)	NA	Glomerular filtration rate (creatinine),Chronic kidney disease
751	rs11639856	rs11639856	16	24788645	T	A	1	0.16	exonic	TNRC6A	nonsynonymous SNV	Systolic blood pressure,Pulse pressure
751	rs11639856	rs12926788	16	24879963	C	G	0.73	0.17	intronic	SLC5A11	NA	Ejection fraction in Tripanosoma cruzi seropositivity
753	rs72799341	rs72799341	16	30936743	G	A	1	0.25	intronic	FBXL19	NA	Diastolic blood pressure
753	rs72799341	rs889555	16	31122571	C	T	0.72	0.28	intronic	BCKDK	NA	Alzheimer's disease or family history of Alzheimer's disease
753	rs72799341	rs1046276	16	30914626	T	C	0.63	0.65	UTR3	CTF1(NM_001142544:c.*766T>C,NM_001330:c.*766T>C)	NA	Red blood cell count
753	rs72799341	rs12924903	16	30928970	A	G	0.63	0.65	intergenic	CTF1(dist=14089),FBXL19-AS1(dist=1670)	NA	Psoriatic arthritis
753	rs72799341	rs1870293	16	30970941	T	C	0.63	0.64	intronic	SETD1A	NA	Chronic inflammatory diseases (ankylosing spondylitis, Crohn's disease, psoriasis, primary sclerosing cholangitis, ulcerative colitis) (pleiotropy)
753	rs72799341	rs12928852	16	30943988	C	T	0.62	0.64	intronic	FBXL19	NA	Mean corpuscular volume
753	rs72799341	rs10782001	16	30942625	G	A	0.62	0.64	intronic	FBXL19	NA	Psoriasis
753	rs72799341	rs13708	16	31000809	G	A	0.61	0.64	UTR3	STX1B(NM_052874:c.*3333C>T)	NA	Psoriasis
753	rs72799341	rs12445568	16	31004812	T	C	0.55	0.36	intronic	STX1B	NA	Psoriasis vulgaris,Neuroticism,Psoriasis
753	rs72799341	rs4889609	16	31026427	A	G	0.54	0.37	intergenic	STX1B(dist=4468),STX4(dist=17989)	NA	Response to metformin (IC50)
753	rs72799341	rs35629860	16	30671532	G	A	0.51	0.27	intronic	FBRS	NA	Immunoglobulin light chain (AL) amyloidosis
753	rs72799341	rs11865038	16	31095171	C	T	0.51	0.38	intronic	PRSS53	NA	Parkinson's disease
753	rs72799341	rs8058578	16	30726248	C	T	0.5	0.28	intronic	SRCAP	NA	Multiple myeloma,Systemic lupus erythematosus
756	rs9932220	rs9932220	16	51758116	G	A	1	0.2	intergenic	SALL1(dist=572933),LINC01571(dist=38314)	NA	Heel bone mineral density
756	rs9932220	rs12935539	16	51754991	T	C	0.97	0.2	intergenic	SALL1(dist=569808),LINC01571(dist=41439)	NA	Creatinine levels,Glomerular filtration rate
757	rs37060	rs37060	16	58566304	G	A	1	0.24	intronic	CNOT1	NA	QT interval
757	rs37060	rs37062	16	58567238	A	G	1	0.24	intronic	CNOT1	NA	QT interval,Electrocardiographic traits
757	rs37060	rs246196	16	58574253	T	C	0.98	0.24	intronic	CNOT1	NA	QT interval
757	rs37060	rs7188697	16	58622178	G	A	0.97	0.76	intronic	CNOT1	NA	QT interval
757	rs37060	rs7184114	16	58585369	C	A	0.65	0.67	intronic	CNOT1	NA	Autism spectrum disorder or schizophrenia
758	rs28633979	rs7194801	16	65286870	T	C	0.99	0.52	intergenic	LINC02126(dist=76394),LINC00922(dist=31532)	NA	Resting heart rate
758	rs28633979	rs56249585	16	65265702	C	T	0.81	0.47	intergenic	LINC02126(dist=55226),LINC00922(dist=52700)	NA	Pulse pressure
761	rs33063	rs39999	16	69653696	C	G	0.99	0.86	intronic	NFAT5	NA	Sodium levels
761	rs33063	rs9980	16	69737468	C	G	0.98	0.14	UTR3	NFAT5(NM_138713:c.*7214C>G,NM_138714:c.*7214C>G,NM_006599:c.*7214C>G,NM_173214:c.*7214C>G,NM_001113178:c.*7214C>G)	NA	Blood osmolality (transformed sodium)
761	rs33063	rs62049973	16	69700201	A	G	0.98	0.14	intronic	NFAT5	NA	Chloride levels
761	rs33063	rs1549287	16	69590366	A	G	0.98	0.86	intergenic	CYB5B(dist=90199),MIR1538(dist=9345)	NA	Serum uric acid levels
761	rs33063	rs7193778	16	69563890	C	T	0.95	0.86	intergenic	CYB5B(dist=63723),MIR1538(dist=35821)	NA	Urate levels
762	rs62047964	rs111843364	16	70957610	G	A	0.72	0.05	intronic	HYDIN	NA	Hematocrit
763	rs62053102	rs111843364	16	70957610	G	A	0.63	0.05	intronic	HYDIN	NA	Hematocrit
765	rs35261357	rs4888411	16	75443183	T	A	1	0.57	intronic	CFDP1	NA	Systolic blood pressure x smoking status (ever vs never) interaction (2df test),Systolic blood pressure x smoking status (current vs non-current) interaction (2df test),Diastolic blood pressure x smoking status (ever vs never) interaction (2df test),Diastolic blood pressure x smoking status (current vs non-current) interaction (2df test)
765	rs35261357	rs17696696	16	75393352	T	G	0.99	0.57	intronic	CFDP1	NA	Aortic root size
765	rs35261357	rs2865531	16	75390316	T	A	0.99	0.57	intronic	CFDP1	NA	Pulmonary function (smoking interaction),Pulmonary function
765	rs35261357	rs12930452	16	75462055	A	G	0.98	0.57	intronic	CFDP1	NA	Coronary artery disease
765	rs35261357	rs4888378	16	75332041	A	G	0.96	0.58	intronic	CFDP1	NA	Coronary artery disease
765	rs35261357	rs1011121	16	75325933	A	G	0.96	0.57	intergenic	BCAR1(dist=23982),CFDP1(dist=1675)	NA	Headache
765	rs35261357	rs8046697	16	75442144	T	C	0.96	0.56	intronic	CFDP1	NA	Migraine
765	rs35261357	rs8046696	16	75442143	T	G	0.96	0.56	intronic	CFDP1	NA	Coronary artery disease
765	rs35261357	rs12933281	16	75483064	T	G	0.96	0.57	intronic	TMEM170A	NA	Moyamoya disease
765	rs35261357	rs7186831	16	75473155	G	A	0.96	0.57	intergenic	CFDP1(dist=5768),TMEM170A(dist=3987)	NA	Chronic obstructive pulmonary disease
765	rs35261357	rs3743609	16	75467021	G	C	0.91	0.55	intronic	CFDP1	NA	Lung function (FEV1/FVC),Lung function (FEV1)
765	rs35261357	rs11643209	16	75331044	T	G	0.87	0.55	intronic	CFDP1	NA	Systolic blood pressure
765	rs35261357	rs977987	16	75506593	G	A	0.67	0.62	downstream	CHST6(dist=429)	NA	Dupuytren's disease
767	rs8059962	rs8059962	16	81574197	T	C	1	0.55	intronic	CMIP	NA	Diastolic blood pressure
767	rs8059962	rs12932885	16	81579923	C	T	0.58	0.48	intronic	CMIP	NA	Heel bone mineral density
768	rs7500448	rs7500448	16	83045790	A	G	1	0.24	intronic	CDH13	NA	Coronary artery disease (myocardial infarction, percutaneous transluminal coronary angioplasty, coronary artery bypass grafting, angina or chromic ischemic heart disease),Pulse pressure,Coronary artery disease
770	rs3851018	rs1728400	16	86434446	C	A	0.74	0.46	intergenic	LINC00917(dist=55161),FENDRR(dist=73685)	NA	Breast cancer (survival)
770	rs3851018	rs8045253	16	86437767	T	C	0.73	0.39	intergenic	LINC00917(dist=58482),FENDRR(dist=70364)	NA	Hypospadias
772	rs1126464	rs1126464	16	89704365	G	C	1	0.25	exonic	DPEP1	nonsynonymous SNV	Diastolic blood pressure,Systolic blood pressure,Hypertension
773	rs12941318	rs12941318	17	1333598	T	C	1	0.47	intronic	CRK	NA	Systolic blood pressure
774	rs4480845	rs4480845	17	1958609	T	C	1	0.64	intronic	HIC1	NA	Total body bone mineral density
774	rs4480845	rs4455005	17	1958536	G	A	1	0.64	intronic	HIC1	NA	Plateletcrit,Platelet count
774	rs4480845	rs4790312	17	1981480	T	C	0.79	0.65	intronic	SMG6	NA	Left atrial antero-posterior diameter
774	rs4480845	rs4061659	17	1997444	G	C	0.77	0.6	intronic	SMG6	NA	Intraocular pressure
776	rs4796514	rs7226020	17	6473828	T	C	0.78	0.41	intergenic	PITPNM3(dist=13951),KIAA0753(dist=7817)	NA	Pulse pressure
777	rs78378222	rs78378222	17	7571752	T	G	1	0.01	UTR3	TP53(NM_001276761:c.*1175A>C,NM_001276760:c.*1175A>C,NM_001276697:c.*1175A>C,NM_001276696:c.*1464A>C,NM_001276695:c.*1376A>C,NM_000546:c.*1175A>C,NM_001276698:c.*1464A>C,NM_001126112:c.*1175A>C,NM_001126113:c.*1376A>C,NM_001126115:c.*1175A>C,NM_001126114:c.*1464A>C,NM_001276699:c.*1376A>C,NM_001126118:c.*1175A>C,NM_001126117:c.*1376A>C,NM_001126116:c.*1464A>C)	NA	Uterine fibroids,Glioblastoma,Basal cell carcinoma,Pulse pressure,Mean corpuscular hemoglobin,Glioma,Non-glioblastoma glioma,Non-melanoma skin cancer
777	rs78378222	rs8753	17	7417640	C	T	0.71	0.02	UTR3	POLR2A(NM_000937:c.*144C>T)	NA	Non-glioblastoma glioma
777	rs78378222	rs143094271	17	7463102	G	A	0.67	0.02	intronic	TNFSF12-TNFSF13,TNFSF13	NA	Uterine fibroids
778	rs8069739	rs3027234	17	8136092	C	T	0.59	0.22	intronic	CTC1	NA	Telomere length
779	rs4925159	rs8076336	17	18212614	G	T	1	0.42	intronic	TOP3A	NA	Parental longevity (combined parental age at death)
783	rs1551355	rs76954792	17	30033514	C	T	0.99	0.24	intergenic	MIR365B(dist=130974),COPRS(dist=145370)	NA	Coronary artery disease
785	rs3135967	rs2074518	17	33324382	C	T	0.95	0.48	intronic	LIG3	NA	QT interval
785	rs3135967	rs1052536	17	33331575	C	T	0.94	0.47	UTR3	LIG3(NM_013975:c.*50C>T)	NA	QT interval
786	rs79089478	rs79089478	17	40317241	T	C	1	0.02	intronic	KCNH4	NA	Pulse pressure
788	rs62080325	rs62080325	17	42060631	A	G	1	0.35	intronic	PYY	NA	Pulse pressure
790	rs12946454	rs12946454	17	43208121	A	T	1	0.28	intronic	PLCD3	NA	Systolic blood pressure
790	rs12946454	rs4986172	17	43216281	C	T	0.61	0.38	intronic	ACBD4	NA	Height
791	rs115231027	rs10775404	17	44167366	A	C	0.91	0.19	intronic	KANSL1	NA	Reaction time
791	rs115231027	rs2471738	17	44076063	C	T	0.62	0.24	intronic	MAPT	NA	Intelligence,General cognitive ability,Reaction time
791	rs115231027	rs17698176	17	44819595	T	G	0.61	0.23	intronic	NSF	NA	Intelligence
791	rs115231027	rs151267673	17	44625928	C	A	0.57	0.75	exonic	LRRC37A2	nonsynonymous SNV	General cognitive ability,Reaction time
791	rs115231027	rs2532345	17	44343902	G	A	0.51	0.3	intergenic	KANSL1(dist=41162),LRRC37A(dist=28595)	NA	Reaction time
791	rs115231027	rs11079727	17	43976813	C	A	0.5	0.18	intronic	MAPT	NA	Reaction time
792	rs17608766	rs17608766	17	45013271	T	C	1	0.17	UTR3	GOSR2(NM_001012511:c.*625T>C)	NA	Systolic blood pressure,Mean arterial pressure,QRS duration,QRS complex (Cornell),Blood pressure,Aortic root size,Coronary artery disease,Pulse pressure
792	rs17608766	rs76774446	17	45046368	C	A	0.91	0.16	intergenic	GOSR2(dist=2002),MIR5089(dist=4015)	NA	Atrial fibrillation
792	rs17608766	rs9907781	17	45079189	C	G	0.56	0.73	intergenic	RPRML(dist=22575),ARL17A(dist=29763)	NA	General cognitive ability
794	rs7406910	rs7406910	17	46688256	T	C	1	0.91	exonic	HOXB7	nonsynonymous SNV	Hypertension,Pulse pressure,Systolic blood pressure
795	rs12940887	rs12940887	17	47402807	C	T	1	0.36	intronic	ZNF652	NA	Systolic blood pressure,Blood pressure,Diastolic blood pressure
795	rs12940887	rs62076439	17	47404628	G	T	1	0.36	intronic	ZNF652	NA	Coronary artery disease
795	rs12940887	rs9889262	17	47398070	T	A	1	0.36	intronic	ZNF652	NA	Eosinophil counts,Eosinophil percentage of granulocytes,Allergic disease (asthma, hay fever or eczema)
795	rs12940887	rs34666276	17	47379486	T	C	1	0.36	intronic	ZNF652	NA	Neutrophil percentage of granulocytes,Eosinophil percentage of white cells
795	rs12940887	rs16948048	17	47440466	A	G	0.96	0.37	ncRNA_intronic	LOC102724596	NA	Coronary artery disease,Diastolic blood pressure
795	rs12940887	rs28397663	17	47328183	C	T	0.93	0.37	ncRNA_intronic	FLJ40194	NA	Allergy
795	rs12940887	rs17637472	17	47461433	G	A	0.76	0.39	intergenic	LOC102724596(dist=3977),PHB(dist=19977)	NA	Asthma
795	rs12940887	rs11079868	17	47357969	A	G	0.63	0.54	intergenic	FLJ40194(dist=21942),MIR6129(dist=7739)	NA	Intraocular pressure
795	rs12940887	rs663576	17	47331987	C	T	0.62	0.53	ncRNA_intronic	FLJ40194	NA	Intraocular pressure
795	rs12940887	rs9899665	17	47341580	T	C	0.61	0.54	intergenic	FLJ40194(dist=5553),MIR6129(dist=24128)	NA	Intraocular pressure
797	rs34430710	rs9905704	17	56632543	G	T	0.99	0.65	ncRNA_intronic	SEPT4-AS1	NA	Testicular germ cell tumor
797	rs34430710	rs62081885	17	57202641	C	T	0.76	0.41	intronic	SKA2	NA	Reaction time
798	rs2645466	rs8067354	17	57821430	G	A	0.93	0.31	intronic	VMP1	NA	Hemoglobin concentration
798	rs2645466	rs4257266	17	57894459	A	G	0.93	0.71	intronic	VMP1	NA	Hemoglobin
798	rs2645466	rs11650106	17	57850251	C	T	0.53	0.54	intronic	VMP1	NA	Lipoprotein-associated phospholipase A2 activity and mass
798	rs2645466	rs8070345	17	57816757	T	C	0.53	0.54	intronic	VMP1	NA	Multiple sclerosis
798	rs2645466	rs8081395	17	57801761	G	A	0.53	0.54	intronic	VMP1	NA	White blood cell count
799	rs1036902	rs1036902	17	58950791	T	C	1	0.16	intronic	BCAS3	NA	Heel bone mineral density
799	rs1036902	rs9911155	17	58916059	G	T	0.96	0.16	intronic	BCAS3	NA	Intraocular pressure
799	rs1036902	rs8080784	17	59017025	T	C	0.96	0.16	intronic	BCAS3	NA	Coronary artery disease
799	rs1036902	rs7212798	17	59013488	T	C	0.96	0.16	intronic	BCAS3	NA	Myocardial infarction,Coronary artery disease
799	rs1036902	rs9910365	17	58930419	A	G	0.95	0.16	intronic	BCAS3	NA	Intraocular pressure
799	rs1036902	rs1012383	17	59196065	G	T	0.77	0.81	intronic	BCAS3	NA	Heel bone mineral density
799	rs1036902	rs11655024	17	59232365	T	C	0.7	0.81	intronic	BCAS3	NA	Glomerular filtration rate,Creatinine levels
799	rs1036902	rs11868441	17	59239221	A	G	0.61	0.8	intronic	BCAS3	NA	Renal function-related traits (BUN)
799	rs1036902	rs8079951	17	59242764	T	A	0.6	0.8	intronic	BCAS3	NA	Coronary artery disease
799	rs1036902	rs1476098	17	59237013	A	C	0.58	0.79	intronic	BCAS3	NA	Coronary artery disease
799	rs1036902	rs8073894	17	59241155	T	C	0.58	0.79	intronic	BCAS3	NA	Blood urea nitrogen levels
800	rs2240736	rs2240736	17	59485393	C	T	1	0.73	intronic	TBX2	NA	Mean arterial pressure,Systolic blood pressure
800	rs2240736	rs8068318	17	59483766	C	T	0.99	0.73	intronic	TBX2	NA	Pulse pressure,Systolic blood pressure,Mean arterial pressure,Creatinine levels,Diastolic blood pressure,Hypertension
800	rs2240736	rs7215775	17	59484316	A	G	0.99	0.73	intronic	TBX2	NA	Chloride levels,Potassium levels
800	rs2240736	rs2286526	17	59472057	C	T	0.93	0.72	ncRNA_exonic	TBX2-AS1	NA	Coronary artery disease
801	rs740698	rs740698	17	60767151	C	T	1	0.57	intronic	MRC2	NA	Pulse pressure
802	rs4308	rs4308	17	61559625	A	G	1	0.63	intronic	ACE	NA	Diastolic blood pressure
802	rs4308	rs6504163	17	61545779	C	T	0.96	0.64	intergenic	CYB561(dist=22057),ACE(dist=8643)	NA	Alzheimer's disease or family history of Alzheimer's disease,Family history of Alzheimer's disease
802	rs4308	rs4459609	17	61548948	C	A	0.95	0.63	intergenic	CYB561(dist=25226),ACE(dist=5474)	NA	Diastolic blood pressure
802	rs4308	rs4968782	17	61548476	G	A	0.95	0.62	intergenic	CYB561(dist=24754),ACE(dist=5946)	NA	Diastolic blood pressure x smoking status (current vs non-current) interaction (2df test),Cerebrospinal fluid levels of Alzheimer's disease-related proteins,Diastolic blood pressure x smoking status (ever vs never) interaction (2df test),Systolic blood pressure x smoking status (ever vs never) interaction (2df test),Systolic blood pressure x smoking status (current vs non-current) interaction (2d…
802	rs4308	rs4277405	17	61548918	C	T	0.93	0.63	intergenic	CYB561(dist=25196),ACE(dist=5504)	NA	Diastolic blood pressure x alcohol consumption interaction (2df test),Systolic blood pressure x alcohol consumption interaction (2df test)
803	rs6504213	rs1867624	17	62387091	C	T	0.87	0.66	intergenic	TEX2(dist=46408),PECAM1(dist=9686)	NA	Coronary artery disease
803	rs6504213	rs9892152	17	62401965	T	C	0.75	0.56	intronic	PECAM1	NA	Coronary artery disease
803	rs6504213	rs6504218	17	62408299	A	G	0.75	0.56	intergenic	PECAM1(dist=1216),MILR1(dist=53270)	NA	Coronary heart disease
805	rs2467099	rs2467099	17	73949045	C	T	1	0.24	intronic	ACOX1	NA	Systolic blood pressure
805	rs2467099	rs1135889	17	73926121	C	A	0.99	0.24	exonic	FBF1	nonsynonymous SNV	Coronary artery disease
805	rs2467099	rs1055129	17	73872948	A	G	0.64	0.31	intronic	TRIM47	NA	White matter hyperintensity burden
806	rs35504735	rs9900613	17	74674857	C	T	0.94	0.46	intronic	MXRA7	NA	Blood protein levels
806	rs35504735	rs7211963	17	74696446	C	T	0.81	0.5	intronic	MXRA7	NA	Reaction time
807	rs57927100	rs57927100	17	75317300	C	G	1	0.24	intronic	2022-09-09	NA	Systolic blood pressure
807	rs57927100	rs1436138	17	75316880	A	G	0.59	0.34	intronic	2022-09-09	NA	Heel bone mineral density
808	rs9302885	rs12604076	17	76773638	T	C	0.86	0.52	intronic	CYTH1	NA	Atrial fibrillation
809	rs112280096	rs8074440	17	79371210	A	C	0.58	0.51	intergenic	LOC100130370(dist=12050),BAHCC1(dist=2311)	NA	Breast cancer
811	rs11665020	rs10853191	18	10889678	G	A	0.63	0.25	intronic	PIEZO2	NA	Post bronchodilator FEV1 in COPD
811	rs11665020	rs11080466	18	10899028	A	G	0.59	0.33	intronic	PIEZO2	NA	Non-small cell lung cancer
813	rs4800420	rs8087799	18	20185431	G	A	0.8	0.35	intergenic	CTAGE1(dist=187553),LOC101927571(dist=118023)	NA	Intracranial, abdominal aortic or thoracic aortic aneurysm (pleiotropy)
816	rs61735998	rs61735998	18	34289285	G	T	1	0.02	exonic	FHOD3	nonsynonymous SNV	Heel bone mineral density,Resting heart rate
817	rs12958173	rs12958173	18	42141977	A	C	1	0.71	intergenic	LINC01601(dist=8109),SETBP1(dist=118161)	NA	Diastolic blood pressure,Systolic blood pressure
817	rs12958173	rs12964248	18	42143586	A	T	0.95	0.28	intergenic	LINC01601(dist=9718),SETBP1(dist=116552)	NA	Heel bone mineral density
818	rs7236548	rs7236548	18	43097750	C	A	1	0.2	intronic	SLC14A2	NA	Pulse pressure
821	rs34163044	rs7243790	18	51961763	T	G	0.52	0.47	intergenic	C18orf54(dist=53358),DYNAP(dist=293227)	NA	Diastolic blood pressure
826	rs6567160	rs6567160	18	57829135	T	C	1	0.24	intergenic	PMAIP1(dist=257597),MC4R(dist=209429)	NA	Waist circumference,Body fat percentage,Childhood body mass index,Body mass index (joint analysis main effects and smoking interaction),BMI in smokers,Body mass index (adult),Body mass index,BMI in non-smokers,BMI (adjusted for smoking behaviour),Fat body mass
826	rs6567160	rs17782313	18	57851097	T	C	1	0.24	intergenic	PMAIP1(dist=279559),MC4R(dist=187467)	NA	Height,Obesity,Body mass index in physically inactive individuals,Body mass index,Body mass index (joint analysis main effects and physical activity interaction)
826	rs6567160	rs538656	18	57850422	G	T	1	0.24	intergenic	PMAIP1(dist=278884),MC4R(dist=188142)	NA	Obesity
826	rs6567160	rs12967135	18	57849023	G	A	1	0.24	intergenic	PMAIP1(dist=277485),MC4R(dist=189541)	NA	HDL cholesterol,C-reactive protein levels or HDL-cholesterol levels (pleiotropy)
826	rs6567160	rs571312	18	57839769	C	A	1	0.24	intergenic	PMAIP1(dist=268231),MC4R(dist=198795)	NA	Body mass index,Body mass index in physically inactive individuals,Body mass index (joint analysis main effects and physical activity interaction),Body mass index (age interaction),C-reactive protein levels or triglyceride levels (pleiotropy)
826	rs6567160	rs663129	18	57838401	G	A	1	0.24	intergenic	PMAIP1(dist=266863),MC4R(dist=200163)	NA	Coronary artery disease,Hip circumference
826	rs6567160	rs34633411	18	57854694	C	T	0.96	0.25	intergenic	PMAIP1(dist=283156),MC4R(dist=183870)	NA	Coronary artery disease,Hand grip strength
826	rs6567160	rs11152213	18	57852948	A	C	0.96	0.25	intergenic	PMAIP1(dist=281410),MC4R(dist=185616)	NA	Height,Obesity
826	rs6567160	rs476828	18	57852587	T	C	0.96	0.25	intergenic	PMAIP1(dist=281049),MC4R(dist=185977)	NA	Obesity (early onset extreme)
826	rs6567160	rs10871777	18	57851763	A	G	0.96	0.25	intergenic	PMAIP1(dist=280225),MC4R(dist=186801)	NA	Obesity,Hand grip strength
826	rs6567160	rs663640	18	57846077	C	T	0.91	0.22	intergenic	PMAIP1(dist=274539),MC4R(dist=192487)	NA	Coronary artery disease
826	rs6567160	rs17700144	18	57811982	G	A	0.82	0.22	intergenic	PMAIP1(dist=240444),MC4R(dist=226582)	NA	Obesity (early onset extreme)
826	rs6567160	rs8089364	18	57858829	T	C	0.75	0.27	intergenic	PMAIP1(dist=287291),MC4R(dist=179735)	NA	Body mass index,Type 2 diabetes
826	rs6567160	rs12969709	18	57859563	C	A	0.74	0.27	intergenic	PMAIP1(dist=288025),MC4R(dist=179001)	NA	Body mass index in physically active individuals,Body mass index (joint analysis main effects and physical activity interaction),Body mass index in physically inactive individuals,Body mass index
826	rs6567160	rs12970134	18	57884750	G	A	0.74	0.27	intergenic	PMAIP1(dist=313212),MC4R(dist=153814)	NA	Type 2 diabetes,Waist circumference and related phenotypes,Body mass index,Weight
826	rs6567160	rs2045438	18	57881362	C	T	0.74	0.27	intergenic	PMAIP1(dist=309824),MC4R(dist=157202)	NA	Breast cancer
826	rs6567160	rs11663816	18	57876227	T	C	0.74	0.27	intergenic	PMAIP1(dist=304689),MC4R(dist=162337)	NA	Body mass index (joint analysis main effects and physical activity interaction),Body mass index in physically active individuals,Waist-hip ratio
826	rs6567160	rs12955983	18	57872989	A	G	0.74	0.27	intergenic	PMAIP1(dist=301451),MC4R(dist=165575)	NA	Body mass index x sex x age interaction (4df test),Body mass index (age <50),Urate levels,Body mass index (age>50),Body mass index,Body mass index x age interaction
826	rs6567160	rs12957347	18	57751014	T	C	0.74	0.26	intergenic	PMAIP1(dist=179476),MC4R(dist=287550)	NA	Metabolic syndrome
826	rs6567160	rs7234864	18	57734857	C	T	0.67	0.27	intergenic	PMAIP1(dist=163319),MC4R(dist=303707)	NA	Body mass index
826	rs6567160	rs489693	18	57882787	C	A	0.57	0.32	intergenic	PMAIP1(dist=311249),MC4R(dist=155777)	NA	Antipsychotic drug-induced weight gain,Waist circumference
826	rs6567160	rs1942880	18	57793209	C	T	0.5	0.34	intergenic	PMAIP1(dist=221671),MC4R(dist=245355)	NA	HDL cholesterol levels
828	rs12454712	rs12454712	18	60845884	T	C	1	0.39	intronic	BCL2	NA	Body mass index,High light scatter reticulocyte count,Reticulocyte count,Modified Stumvoll Insulin Sensitivity Index (model adjusted for BMI),Modified Stumvoll Insulin Sensitivity Index (BMI interaction),Waist-to-hip ratio adjusted for BMI (adjusted for smoking behaviour),Waist-to-hip ratio adjusted for BMI x sex x age interaction (4df test),Waist-to-hip ratio adjusted for body mass index,Type 2 …
829	rs10460108	rs10460109	18	73036165	T	C	0.76	0.57	intergenic	TSHZ1(dist=34260),SMIM21(dist=85266)	NA	Prostate cancer
830	rs1047922	rs1047922	18	74070562	T	C	1	0.13	UTR3	ZNF516(NM_014643:c.*3891A>G)	NA	Intraocular pressure
830	rs1047922	rs41506447	18	74075239	T	G	0.95	0.13	intronic	ZNF516	NA	Intraocular pressure
833	rs740406	rs740406	19	2232221	A	G	1	0.07	UTR3	DOT1L(NM_032482:c.*2430A>G)	NA	Pulse pressure
833	rs740406	rs55678414	19	2177625	T	G	0.66	0.08	intronic	DOT1L	NA	Pulse pressure
834	rs2656523	rs350889	19	4118481	A	G	0.59	0.75	intronic	MAP2K2	NA	Height
834	rs2656523	rs67820526	19	4083916	G	A	0.57	0.18	intergenic	ZBTB7A(dist=16973),MAP2K2(dist=6404)	NA	Heel bone mineral density
834	rs2656523	rs10415135	19	4061544	C	T	0.56	0.19	intronic	ZBTB7A	NA	Mean corpuscular volume,Red blood cell count,Mean corpuscular hemoglobin
834	rs2656523	rs66534382	19	4056366	G	A	0.56	0.19	intronic	ZBTB7A	NA	Reaction time
834	rs2656523	rs7254272	19	4069119	G	A	0.5	0.17	intergenic	ZBTB7A(dist=2176),MAP2K2(dist=21201)	NA	Chronic lymphocytic leukemia
835	rs2613765	rs10426930	19	5038917	G	A	0.51	0.37	intronic	KDM4B	NA	Monocyte percentage of white cells
836	rs4247374	rs4247374	19	7252756	C	T	1	0.13	intronic	INSR	NA	Systolic blood pressure,Diastolic blood pressure (cigarette smoking interaction),Diastolic blood pressure,Systolic blood pressure (cigarette smoking interaction)
836	rs4247374	rs36047283	19	7255701	A	G	0.71	0.11	intronic	INSR	NA	Systolic blood pressure
836	rs4247374	rs12978472	19	7257990	C	G	0.64	0.11	intronic	INSR	NA	Systolic blood pressure x alcohol consumption interaction (2df test),Diastolic blood pressure x alcohol consumption interaction (2df test),Mean arterial pressure x alcohol consumption interaction (2df test)
838	rs10409243	rs10409243	19	10332988	C	T	1	0.58	UTR3	S1PR2(NM_004230:c.*1532G>A)	NA	Sum basophil neutrophil counts,Granulocyte count,Sum neutrophil eosinophil counts,Myeloid white cell count,Neutrophil count
839	rs1529744	rs9807841	19	10817656	T	C	0.77	0.6	intronic	QTRT1	NA	Inflammatory skin disease
839	rs1529744	rs8102380	19	10801185	G	A	0.57	0.63	UTR3	ILF3(NM_012218:c.*1197G>A,NM_017620:c.*1197G>A)	NA	Height
839	rs1529744	rs892085	19	10818092	G	A	0.54	0.52	intronic	QTRT1	NA	Psoriasis vulgaris,Psoriasis
840	rs167479	rs167479	19	11526765	G	T	1	0.46	exonic	RGL3	nonsynonymous SNV	Mean arterial pressure,Hypertension,Pulse pressure,Diastolic blood pressure,Systolic blood pressure
841	rs10418305	rs7408868	19	15285679	G	C	0.95	0.88	intronic	NOTCH3	NA	Pulse pressure
842	rs3745318	rs11086029	19	16438661	T	A	0.84	0.77	UTR3	KLF2(NM_016270:c.*819T>A)	NA	Multiple myeloma
843	rs1077795	rs7254827	19	17202746	A	T	0.56	0.21	intronic	MYO9B	NA	Mean platelet volume
844	rs8111708	rs4808801	19	18571141	A	G	0.99	0.34	intronic	ELL	NA	Breast cancer (estrogen-receptor negative),Breast cancer
844	rs8111708	rs4808136	19	18618867	G	A	0.96	0.35	intronic	ELL	NA	Blood metabolite levels
844	rs8111708	rs7258465	19	18533642	T	C	0.96	0.34	intronic	SSBP4	NA	Breast cancer
844	rs8111708	rs28375303	19	18530161	T	G	0.89	0.33	UTR5	SSBP4(NM_032627:c.-298T>G,NM_001009998:c.-298T>G)	NA	Monocyte count
844	rs8111708	rs172032	19	18633755	T	C	0.72	0.42	upstream	ELL(dist=818)	NA	Breast cancer
844	rs8111708	rs1985157	19	18513594	T	C	0.5	0.4	intergenic	LRRC25(dist=5179),SSBP4(dist=16552)	NA	Itch intensity from mosquito bite,Granulocyte percentage of myeloid white cells
845	rs2304130	rs2304130	19	19789528	A	G	1	0.08	intronic	ZNF101	NA	Cholesterol, total,Triglycerides,LDL cholesterol,Diastolic blood pressure,Sphingolipid levels,Body mass index
845	rs2304130	rs17217098	19	19702384	G	A	0.66	0.06	intronic	PBX4	NA	Lymphocyte percentage of white cells
845	rs2304130	rs150268548	19	19494483	G	A	0.58	0.06	intergenic	MAU2(dist=24920),GATAD2A(dist=2159)	NA	LDL cholesterol change in response to fenofibrate in statin-treated type 2 diabetes,Response to fenofibrate (LDL cholesterol levels)
845	rs2304130	rs12610185	19	19721722	G	A	0.58	0.08	intronic	PBX4	NA	Obesity-related traits
845	rs2304130	rs57504626	19	19720399	C	T	0.58	0.08	intronic	PBX4	NA	Total cholesterol change in response to fenofibrate in statin-treated type 2 diabetes
845	rs2304130	rs73001065	19	19460541	G	C	0.54	0.06	intronic	MAU2	NA	LDL cholesterol
845	rs2304130	rs16996148	19	19658472	G	T	0.54	0.07	intergenic	CILP2(dist=1004),PBX4(dist=14044)	NA	LDL cholesterol,Triglycerides
845	rs2304130	rs17216525	19	19662220	C	T	0.54	0.07	intergenic	CILP2(dist=4752),PBX4(dist=10296)	NA	Triglycerides
845	rs2304130	rs10401969	19	19407718	T	C	0.51	0.07	intronic	SUGP1	NA	Type 2 diabetes,Triglyceride levels,Total cholesterol levels,LDL cholesterol levels,Hepatic lipid content in extreme obesity,LDL cholesterol,Triglycerides,Cholesterol, total,Age-related disease endophenotypes,C-reactive protein levels or triglyceride levels (pleiotropy),Cirrhosis (alcohol related),Age-related diseases, mortality and associated endophenotypes
845	rs2304130	rs3794991	19	19610596	C	T	0.51	0.08	intronic	GATAD2A	NA	Type 2 diabetes
845	rs2304130	rs58542926	19	19379549	C	T	0.5	0.07	exonic	TM6SF2	nonsynonymous SNV	Cholesterol, total,Triglycerides,Triglyceride levels
846	rs6511291	rs12972593	19	21932574	G	C	0.92	0.58	intronic	ZNF100	NA	Rosacea symptom severity
846	rs6511291	rs11671323	19	21879577	A	G	0.66	0.41	intergenic	LOC400682(dist=38167),ZNF100(dist=27266)	NA	Diastolic blood pressure
847	rs62104477	rs62104477	19	30294991	G	T	1	0.28	intergenic	C19orf12(dist=88295),CCNE1(dist=7910)	NA	Diastolic blood pressure,Reaction time
847	rs62104477	rs8102137	19	30296853	T	C	0.96	0.29	intergenic	C19orf12(dist=90157),CCNE1(dist=6048)	NA	Bladder cancer
847	rs62104477	rs17513613	19	30286822	T	C	0.96	0.29	intergenic	C19orf12(dist=80126),CCNE1(dist=16079)	NA	Body mass index
847	rs62104477	rs113701136	19	30277729	C	T	0.82	0.28	intergenic	C19orf12(dist=71033),CCNE1(dist=25172)	NA	Breast cancer,Breast cancer (estrogen-receptor negative)
850	rs7256564	rs731839	19	33899065	G	A	0.88	0.67	intronic	PEPD	NA	Triglycerides,HDL cholesterol,Triglyceride levels,Adiponectin levels,HDL cholesterol levels
850	rs7256564	rs889140	19	33889000	G	A	0.83	0.65	intronic	PEPD	NA	Adiponectin levels
[truncated: 92 more rows]

## Sheet: ST2
Supplementary Table 2. Functional predictions of nonsynonymus variants from in silico sequencing using Ensembl variant effect predictor.						Ref
Variant name	Gene stable ID	Transcript stable ID	PolyPhen pred	PolyPhen score	SIFT pred	SIFT score
rs4751	ENSG00000008130	ENST00000341426	benign	0.025	tolerated	0.09
rs4751	ENSG00000008130	ENST00000341991	benign	0.025	tolerated	0.09
rs4751	ENSG00000008130	ENST00000378625	benign	0.161	tolerated	0.07
rs4751	ENSG00000008130	ENST00000344463	benign	0.161	tolerated	0.07
rs4751	ENSG00000008130	ENST00000342348	benign	0.229	tolerated	0.13
rs28640257	ENSG00000178821	ENST00000378602	benign	0.127	deleterious	0.04
rs28640257	ENSG00000178821	ENST00000310991	benign	0.114	deleterious	0.02
rs2803295	ENSG00000142609	ENST00000493964	probably damaging	0.993	deleterious
rs2803327	ENSG00000142609	ENST00000493964	benign		tolerated	0.49
rs2803336	ENSG00000142609	ENST00000493964	probably damaging	0.989	deleterious	0.04
rs2493292	ENSG00000142611	ENST00000511072	benign	0.028	deleterious	0.01
rs2493292	ENSG00000142611	ENST00000378391	benign	0.036	deleterious	0.01
rs2493292	ENSG00000142611	ENST00000514189	benign	0.028	deleterious	0.01
rs2493292	ENSG00000142611	ENST00000270722	benign	0.015	deleterious	0.01
rs2493292	ENSG00000142611	ENST00000509860	benign	0.075	deleterious	0.02
rs2493292	ENSG00000142611	ENST00000378398	benign	0.036	deleterious	0.01
rs2493292	ENSG00000142611	ENST00000441472	benign	0.075	deleterious	0.01
rs2493292	ENSG00000142611	ENST00000442529	benign	0.015	deleterious	0.01
rs709209	ENSG00000158286	ENST00000377939	benign		tolerated - low confidence	0.79
rs846111	ENSG00000158286	ENST00000377939	benign	0.001	tolerated - low confidence	0.4
rs61760836	ENSG00000173673	ENST00000377898	benign	0.017	tolerated	0.62
rs41275456	ENSG00000215910	ENST00000312793	benign	0.149	tolerated	0.07
rs41275456	ENSG00000215910	ENST00000433342	unknown		tolerated	0.1
rs56001051	ENSG00000215910	ENST00000312793	benign		tolerated	1
rs56001051	ENSG00000215910	ENST00000433342	benign		tolerated	1
rs55967531	ENSG00000215910	ENST00000312793	possibly damaging	0.833	tolerated	0.06
rs55967531	ENSG00000215910	ENST00000444493	possibly damaging	0.563	tolerated	0.07
rs55967531	ENSG00000215910	ENST00000433342	possibly damaging	0.563	deleterious	0.04
rs12561919	ENSG00000215910	ENST00000312793	benign		tolerated	1
rs12561919	ENSG00000215910	ENST00000444493	benign		tolerated	1
rs12561919	ENSG00000215910	ENST00000433342	benign		tolerated	0.81
rs55867221	ENSG00000215910	ENST00000312793	benign		tolerated	1
rs55867221	ENSG00000215910	ENST00000444493	benign		tolerated	1
rs55867221	ENSG00000215910	ENST00000449278	benign		tolerated	1
rs55867221	ENSG00000215910	ENST00000433342	benign		tolerated	1
rs1537514	ENSG00000215910	ENST00000312793	benign		deleterious	0.02
rs1537514	ENSG00000215910	ENST00000444493	benign		deleterious	0.02
rs1537514	ENSG00000215910	ENST00000449278	benign		tolerated	0.16
rs1537514	ENSG00000215910	ENST00000433342	benign		deleterious	0.05
rs11580170	ENSG00000116771	ENST00000375826	benign	0.042	tolerated	0.6
rs848209	ENSG00000065526	ENST00000375759	benign		tolerated	1
rs848210	ENSG00000065526	ENST00000375759	benign	0.078	deleterious - low confidence
rs10927887	ENSG00000186510	ENST00000375692	benign		tolerated	0.73
rs10927887	ENSG00000186510	ENST00000331433	benign		tolerated	0.76
rs10927887	ENSG00000186510	ENST00000420078	benign		tolerated	0.73
rs1805152	ENSG00000186510	ENST00000375692	benign	0.007	tolerated	0.06
rs1805152	ENSG00000186510	ENST00000439316	benign	0.005	tolerated	0.06
rs1805152	ENSG00000186510	ENST00000331433	benign	0.007	tolerated	0.06
rs1805152	ENSG00000186510	ENST00000420078	benign	0.007	tolerated	0.06
rs1807284	ENSG00000185519	ENST00000375662	benign	0.044	tolerated	0.71
rs35267671	ENSG00000204084	ENST00000373027	benign	0.006	deleterious - low confidence	0.03
rs35267671	ENSG00000204084	ENST00000373026	benign	0.006	tolerated - low confidence	0.16
rs35267671	ENSG00000204084	ENST00000373021	benign	0.077	deleterious	0.02
rs35267671	ENSG00000204084	ENST00000373023	benign	0.006	tolerated - low confidence	0.16
rs2296172	ENSG00000127603	ENST00000567887	benign		tolerated	0.11
rs2296172	ENSG00000127603	ENST00000372915	benign	0.001	tolerated	0.45
rs2296172	ENSG00000127603	ENST00000361689	benign		tolerated	0.12
rs2296172	ENSG00000127603	ENST00000372925	benign	0.015	tolerated	0.35
rs2296172	ENSG00000127603	ENST00000289893	benign		tolerated	0.14
rs2296172	ENSG00000127603	ENST00000545844	benign		tolerated	0.12
rs2782643	ENSG00000198198	ENST00000562955	benign	0.006	tolerated	0.43
rs1707336	ENSG00000086015	ENST00000361297	possibly damaging	0.45	tolerated - low confidence	0.37
rs1707336	ENSG00000086015	ENST00000372008	benign	0.177	tolerated - low confidence	0.65
rs1707336	ENSG00000086015	ENST00000372009	probably damaging	0.999	tolerated - low confidence	0.35
rs1060575	ENSG00000152760	ENST00000282670	benign		tolerated	1
rs35107735	ENSG00000117477	ENST00000367806	benign	0.348	tolerated	0.32
rs35107735	ENSG00000117477	ENST00000367805	benign	0.348	tolerated	0.34
rs35107735	ENSG00000117477	ENST00000456107	benign	0.348	tolerated	0.24
rs35107735	ENSG00000117477	ENST00000545005	benign	0.348	tolerated	0.34
rs61747728	ENSG00000116218	ENST00000367615	benign	0.313	tolerated	0.14
rs669694	ENSG00000009790	ENST00000400959	benign		tolerated	1
rs669694	ENSG00000009790	ENST00000367025	benign		tolerated	1
rs669694	ENSG00000009790	ENST00000367026	benign		tolerated	1
rs669694	ENSG00000009790	ENST00000367024	benign		tolerated	1
rs669694	ENSG00000009790	ENST00000367023	benign		tolerated	1
rs669694	ENSG00000009790	ENST00000477431	benign		tolerated	1
rs669694	ENSG00000009790	ENST00000010338	benign		tolerated	1
rs585627	ENSG00000117597	ENST00000491415	benign		tolerated	1
rs1771487	ENSG00000154358	ENST00000284548	benign	0.015	tolerated	1
rs1771487	ENSG00000154358	ENST00000570156	possibly damaging	0.538	tolerated	0.33
rs1757153	ENSG00000154358	ENST00000284548	possibly damaging	0.695	tolerated	0.05
rs1757153	ENSG00000154358	ENST00000570156	benign	0.083	tolerated	0.15
rs2275155	ENSG00000054282	ENST00000366541	benign	0.084	tolerated	0.07
rs2275155	ENSG00000054282	ENST00000435549	benign	0.187	tolerated	0.05
rs2275155	ENSG00000054282	ENST00000355875	possibly damaging	0.536	tolerated	0.07
rs2275155	ENSG00000054282	ENST00000343783	benign	0.084	tolerated	0.07
rs2254067	ENSG00000108021	ENST00000328090	benign		tolerated	1
rs2254067	ENSG00000108021	ENST00000380270	benign		tolerated - low confidence	0.92
rs2797491	ENSG00000108021	ENST00000328090	benign		tolerated	0.13
rs2797501	ENSG00000108021	ENST00000328090	benign	0.017	tolerated	0.59
rs10827628	ENSG00000204740	ENST00000377266	benign	0.223	tolerated	0.29
rs10827628	ENSG00000204740	ENST00000377265	benign	0.02	tolerated	0.18
rs10827628	ENSG00000204740	ENST00000454679	benign	0.023	tolerated	0.35
rs10827628	ENSG00000204740	ENST00000455457	benign	0.051	tolerated	0.19
rs3817405	ENSG00000120594	ENST00000377242	benign	0.001	tolerated	0.33
rs3817405	ENSG00000120594	ENST00000377252	benign		tolerated	0.43
rs3739998	ENSG00000165757	ENST00000375377	benign	0.025	tolerated	0.48
rs2236295	ENSG00000181915	ENST00000373783	possibly damaging	0.584	tolerated	0.09
rs10995311	ENSG00000181915	ENST00000373783	benign		tolerated - low confidence	0.16
rs1935	ENSG00000171988	ENST00000399262	benign	0.057	tolerated - low confidence	0.52
rs1935	ENSG00000171988	ENST00000542921	benign	0.057	tolerated - low confidence	0.54
rs1935	ENSG00000171988	ENST00000402544	benign	0.444	tolerated - low confidence	0.53
rs2271904	ENSG00000122882	ENST00000494307	probably damaging	0.972	deleterious	0.05
rs2271904	ENSG00000122882	ENST00000372979	possibly damaging	0.729	deleterious
rs2271904	ENSG00000122882	ENST00000454759	probably damaging	0.983	deleterious
rs2271904	ENSG00000122882	ENST00000430082	probably damaging	0.983	deleterious
rs36152134	ENSG00000122882	ENST00000372979	benign	0.015	tolerated	0.18
rs36152134	ENSG00000122882	ENST00000454759	benign		tolerated	0.16
rs36152134	ENSG00000122882	ENST00000430082	benign	0.003	tolerated	0.2
rs3736518	ENSG00000122882	ENST00000372979	benign	0.006	tolerated	0.97
rs3736518	ENSG00000122882	ENST00000454759	benign	0.005	tolerated	0.84
rs3736518	ENSG00000122882	ENST00000430082	benign	0.003	tolerated	1
rs3812619	ENSG00000122882	ENST00000372979	benign	0.001	tolerated	1
rs3812619	ENSG00000122882	ENST00000454759	benign		tolerated	1
rs3812619	ENSG00000122882	ENST00000430082	benign		tolerated	1
rs3812619	ENSG00000122882	ENST00000413026	benign		tolerated	1
rs12573841	ENSG00000138286	ENST00000242505	benign		tolerated - low confidence	1
rs12573841	ENSG00000138286	ENST00000445951	benign		tolerated - low confidence	1
rs4294502	ENSG00000156042	ENST00000433268	benign		tolerated	1
rs4294502	ENSG00000156042	ENST00000355577	benign		tolerated	1
rs4294502	ENSG00000156042	ENST00000310715	benign		tolerated	1
rs4294502	ENSG00000156042	ENST00000401621	benign		tolerated	1
rs4294502	ENSG00000156042	ENST00000394865	benign		tolerated	1
rs10786775	ENSG00000107960	ENST00000224950	benign		tolerated	0.61
rs10786775	ENSG00000107960	ENST00000369764	benign		tolerated	0.61
rs2487999	ENSG00000107960	ENST00000224950	benign		tolerated	0.64
rs2487999	ENSG00000107960	ENST00000369764	benign		tolerated	0.64
rs1801253	ENSG00000043591	ENST00000369295	benign		tolerated	1
rs2234962	ENSG00000151929	ENST00000369085	benign	0.317	deleterious
rs2234962	ENSG00000151929	ENST00000450186	possibly damaging	0.748	deleterious
rs10490923	ENSG00000254636	ENST00000528446	benign		tolerated - low confidence	1
rs3781412	ENSG00000175029	ENST00000309035	possibly damaging	0.858	deleterious - low confidence	0.03
rs3781409	ENSG00000175029	ENST00000309035	benign	0.117	deleterious - low confidence	0.02
rs1133400	ENSG00000068383	ENST00000368594	benign		tolerated	0.29
rs1133400	ENSG00000068383	ENST00000368593	benign	0.001	tolerated	0.36
rs1133400	ENSG00000068383	ENST00000342652	benign		tolerated	0.38
rs7126805	ENSG00000177685	ENST00000533803	benign	0.224	deleterious	0.01
rs7126805	ENSG00000177685	ENST00000527089	benign	0.224	tolerated	0.07
rs7126805	ENSG00000177685	ENST00000528542	benign	0.302	deleterious	0.01
rs7126805	ENSG00000177685	ENST00000525077	benign	0.224	deleterious	0.01
rs7126805	ENSG00000177685	ENST00000450448	benign	0.302	deleterious	0.01
rs4075289	ENSG00000177685	ENST00000528542	benign	0.178	tolerated	0.12
rs4075289	ENSG00000177685	ENST00000525077	benign	0.181	tolerated	0.11
rs4075289	ENSG00000177685	ENST00000450448	benign	0.178	tolerated	0.12
rs621679	ENSG00000130592	ENST00000311604	benign	0.001	tolerated	1
rs621679	ENSG00000130592	ENST00000421485	benign	0.001	tolerated - low confidence	1
rs621679	ENSG00000130592	ENST00000446808	benign	0.001	tolerated	1
rs621679	ENSG00000130592	ENST00000381775	benign	0.009	tolerated - low confidence	0.51
rs621679	ENSG00000130592	ENST00000405957	benign	0.001	tolerated	1
rs621679	ENSG00000130592	ENST00000451814	benign	0.001	tolerated	1
rs621679	ENSG00000130592	ENST00000457279	benign	0.001	tolerated	1
rs621679	ENSG00000130592	ENST00000429923	benign		tolerated	1
rs621679	ENSG00000130592	ENST00000418975	benign		tolerated - low confidence	0.69
rs621679	ENSG00000130592	ENST00000406638	benign	0.001	tolerated	1
rs621679	ENSG00000130592	ENST00000417766	benign	0.001	tolerated	1
rs621679	ENSG00000130592	ENST00000432093	benign	0.001	tolerated	1
rs17224476	ENSG00000180785	ENST00000396952	benign	0.005	tolerated	0.55
rs17224476	ENSG00000180785	ENST00000530215	possibly damaging	0.546	tolerated	0.21
rs415895	ENSG00000133789	ENST00000447399	benign	0.015	tolerated	1
rs415895	ENSG00000133789	ENST00000318950	benign		tolerated	1
rs757081	ENSG00000070081	ENST00000323688	benign	0.108	tolerated	0.57
rs757081	ENSG00000070081	ENST00000529010	benign	0.05	tolerated	0.56
rs757081	ENSG00000070081	ENST00000527580	benign	0.02	tolerated	0.54
rs757081	ENSG00000070081	ENST00000458064	benign	0.007	tolerated	0.43
rs16905753	ENSG00000176567	ENST00000320048	benign	0.299	deleterious	0.01
rs10838881	ENSG00000176540	ENST00000319813	possibly damaging	0.549	deleterious - low confidence	0.02
rs7932199	ENSG00000214891	ENST00000530230	benign	0.213	tolerated	0.12
rs7932738	ENSG00000214891	ENST00000530230	possibly damaging	0.861	deleterious
rs11246609	ENSG00000185926	ENST00000328188	benign		tolerated - low confidence	1
rs11230983	ENSG00000198877	ENST00000361760	benign	0.029	deleterious	0.02
rs12419022	ENSG00000187612	ENST00000344514	benign	0.021	deleterious	0.04
rs61751933	ENSG00000181761	ENST00000313472	benign		tolerated	1
rs17150102	ENSG00000167822	ENST00000301529	probably damaging	0.983	deleterious	0.01
rs11227321	ENSG00000167822	ENST00000301529	benign	0.325	deleterious	0.01
rs61742348	ENSG00000167822	ENST00000301529	benign		deleterious	0.03
rs12221615	ENSG00000181718	ENST00000313264	benign	0.26	tolerated	0.12
rs4926	ENSG00000149131	ENST00000278407	benign	0.034	deleterious	0.01
rs4926	ENSG00000149131	ENST00000340687	benign	0.031	deleterious	0.01
rs4926	ENSG00000149131	ENST00000378323	benign	0.034	deleterious	0.01
rs4926	ENSG00000149131	ENST00000378324	benign	0.034	deleterious	0.01
rs4926	ENSG00000149131	ENST00000403558	possibly damaging	0.557	deleterious	0.01
rs10466659	ENSG00000172365	ENST00000302581	benign		tolerated - low confidence	1
rs11229457	ENSG00000172362	ENST00000302572	benign	0.005	tolerated - low confidence	1
rs3741378	ENSG00000213445	ENST00000534313	benign	0.094	deleterious	0.01
rs3741378	ENSG00000213445	ENST00000527525	benign	0.192	deleterious	0.01
rs3741378	ENSG00000213445	ENST00000394224	benign	0.094	deleterious	0.01
rs3741378	ENSG00000213445	ENST00000394227	benign	0.192	deleterious	0.01
rs12362011	ENSG00000254470	ENST00000532090	possibly damaging	0.726	deleterious	0.04
rs11548491	ENSG00000165458	ENST00000298229	benign		tolerated	0.61
rs11548491	ENSG00000165458	ENST00000538751	benign		tolerated	0.56
rs11548491	ENSG00000165458	ENST00000541752	benign		tolerated	0.68
rs11548491	ENSG00000165458	ENST00000541756	benign		tolerated	0.56
rs2276415	ENSG00000178301	ENST00000313578	benign	0.334	tolerated	0.21
rs2186564	ENSG00000087884	ENST00000526415	probably damaging	0.94	deleterious	0.01
rs2186564	ENSG00000087884	ENST00000393427	probably damaging	0.94	deleterious	0.01
rs2186564	ENSG00000087884	ENST00000525409	probably damaging	0.964	deleterious	0.02
rs2186564	ENSG00000087884	ENST00000533193	probably damaging	0.983	deleterious - low confidence
rs2186564	ENSG00000087884	ENST00000525034	probably damaging	0.941	deleterious	0.01
rs2510044	ENSG00000118369	ENST00000529308	possibly damaging	0.862	deleterious	0.01
rs2511188	ENSG00000118369	ENST00000530267	benign		tolerated - low confidence	1
rs2511188	ENSG00000118369	ENST00000529308	benign		tolerated - low confidence	1
rs2511188	ENSG00000118369	ENST00000526425	benign		tolerated - low confidence	1
rs2511188	ENSG00000118369	ENST00000441408	benign		tolerated - low confidence	1
rs3816123	ENSG00000086991	ENST00000413594	benign		tolerated - low confidence	1
rs1042838	ENSG00000082175	ENST00000325455	benign	0.003	tolerated	0.2
rs1042838	ENSG00000082175	ENST00000534013	benign	0.003	tolerated	0.6
rs3740753	ENSG00000082175	ENST00000325455	benign	0.053	deleterious - low confidence	0.05
rs3740753	ENSG00000082175	ENST00000263463	benign	0.034	deleterious
rs1045282	ENSG00000137720	ENST00000530214	unknown		deleterious - low confidence
rs4936367	ENSG00000168092	ENST00000530272	benign	0.001	tolerated	0.32
rs573455	ENSG00000110274	ENST00000278935	benign		tolerated	1
rs62621284	ENSG00000120451	ENST00000265909	probably damaging	0.978	deleterious
rs62621284	ENSG00000120451	ENST00000533214	probably damaging	0.978	deleterious
rs3190345	ENSG00000120451	ENST00000265909	benign		tolerated	1
rs3190345	ENSG00000120451	ENST00000533214	benign		tolerated	1
rs1050081	ENSG00000120451	ENST00000265909	benign	0.001	tolerated	0.45
rs1050081	ENSG00000120451	ENST00000533214	benign	0.003	tolerated	0.42
rs61736758	ENSG00000120451	ENST00000265909	benign	0.005	tolerated	0.41
rs61736758	ENSG00000120451	ENST00000533214	benign	0.007	tolerated	0.44
rs11062385	ENSG00000073614	ENST00000399788	benign		tolerated	0.36
rs11062385	ENSG00000073614	ENST00000544760	benign		tolerated	0.49
rs11062385	ENSG00000073614	ENST00000382815	benign		tolerated	0.35
rs708167	ENSG00000214700	ENST00000429849	benign		tolerated	0.17
rs1126930	ENSG00000181929	ENST00000547306	possibly damaging	0.624	tolerated	0.1
rs1126930	ENSG00000181929	ENST00000316299	benign	0.42	tolerated	0.06
rs1126930	ENSG00000181929	ENST00000548065	benign	0.307	tolerated	0.1
rs1126930	ENSG00000181929	ENST00000552212	benign	0.307	tolerated	0.1
rs1126930	ENSG00000181929	ENST00000551770	probably damaging	0.994	deleterious	0.04
rs1126930	ENSG00000181929	ENST00000551696	possibly damaging	0.872	tolerated	0.06
rs1126930	ENSG00000181929	ENST00000548950	benign	0.307	deleterious	0.01
rs1126930	ENSG00000181929	ENST00000551121	benign	0.307	tolerated	0.07
rs1126930	ENSG00000181929	ENST00000552463	benign	0.316	tolerated	0.12
rs1126930	ENSG00000181929	ENST00000548857	benign	0.307	tolerated	0.2
rs1126930	ENSG00000181929	ENST00000548605	benign	0.307	deleterious - low confidence
rs1126930	ENSG00000181929	ENST00000547082	benign	0.307	tolerated	0.22
rs1126930	ENSG00000181929	ENST00000395170	benign	0.307	deleterious	0.02
rs59261129	ENSG00000135519	ENST00000257981	benign	0.12	tolerated - low confidence	0.2
rs52824916	ENSG00000135436	ENST00000532262	benign	0.048	tolerated	0.17
rs52824916	ENSG00000135436	ENST00000257894	benign	0.048	tolerated	0.25
rs52824916	ENSG00000135436	ENST00000544141	benign	0.06	tolerated	0.22
rs706792	ENSG00000110881	ENST00000552438	possibly damaging	0.699	tolerated	0.12
rs7302981	ENSG00000139624	ENST00000317551	benign		tolerated	0.36
rs7302981	ENSG00000139624	ENST00000547800	benign		tolerated	0.37
rs7302981	ENSG00000139624	ENST00000422340	benign		tolerated	0.36
rs35639297	ENSG00000135414	ENST00000257868	probably damaging	0.911	tolerated	0.12
rs35639297	ENSG00000135414	ENST00000546799	possibly damaging	0.855	tolerated	0.3
rs2958149	ENSG00000196531	ENST00000550952	benign		tolerated - low confidence	1
rs2958149	ENSG00000196531	ENST00000454682	benign		tolerated - low confidence	1
rs2926747	ENSG00000196531	ENST00000550952	benign		tolerated - low confidence	1
rs2926747	ENSG00000196531	ENST00000454682	benign		tolerated - low confidence	1
rs2926743	ENSG00000196531	ENST00000550952	benign		tolerated - low confidence	1
rs2926743	ENSG00000196531	ENST00000454682	benign		tolerated - low confidence	1
rs2958127	ENSG00000196531	ENST00000550952	benign	0.005	tolerated - low confidence	0.25
rs2958127	ENSG00000196531	ENST00000454682	benign	0.011	tolerated - low confidence	0.24
rs74340001	ENSG00000173588	ENST00000397809	possibly damaging	0.663	deleterious
rs74340001	ENSG00000173588	ENST00000339839	possibly damaging	0.663	deleterious
rs74340001	ENSG00000173588	ENST00000547575	benign	0.409	deleterious
rs74340001	ENSG00000173588	ENST00000397807	possibly damaging	0.533	deleterious
rs3184504	ENSG00000111252	ENST00000341259	benign		tolerated	1
rs3184504	ENSG00000111252	ENST00000538307	benign		tolerated	0.69
rs7978353	ENSG00000175727	ENST00000319080	benign		tolerated	0.35
rs7978353	ENSG00000175727	ENST00000538698	benign		tolerated - low confidence	0.13
rs7978353	ENSG00000175727	ENST00000377037	benign	0.015	tolerated - low confidence	0.12
rs1060105	ENSG00000139697	ENST00000602750	benign	0.037	tolerated	0.16
rs1060105	ENSG00000139697	ENST00000602398	benign	0.017	tolerated	0.16
rs1060105	ENSG00000139697	ENST00000420886	benign	0.017	tolerated	0.16
rs1060105	ENSG00000139697	ENST00000267176	benign	0.037	tolerated	0.16
rs2229840	ENSG00000196498	ENST00000405201	benign	0.315	tolerated	0.06
rs2229840	ENSG00000196498	ENST00000404621	probably damaging	0.99	tolerated	0.05
rs2229840	ENSG00000196498	ENST00000429285	benign	0.218	tolerated	0.06
rs2229840	ENSG00000196498	ENST00000453428	probably damaging	0.994	tolerated	0.11
rs2770928	ENSG00000150457	ENST00000382592	benign	0.003	tolerated	0.36
rs2770928	ENSG00000150457	ENST00000542899	benign	0.003	tolerated	0.36
rs558614	ENSG00000150457	ENST00000382592	benign	0.028	deleterious	0.03
rs558614	ENSG00000150457	ENST00000542899	benign	0.028	deleterious	0.03
rs13508	ENSG00000102738	ENST00000323563	probably damaging	0.951	deleterious	0.03
rs3752105	ENSG00000169062	ENST00000375299	benign	0.062	deleterious	0.02
rs3752105	ENSG00000169062	ENST00000351487	benign	0.165	deleterious	0.02
rs17880989	ENSG00000157227	ENST00000311852	benign	0.336	deleterious	0.01
rs365990	ENSG00000197616	ENST00000356287	benign		tolerated	1
rs365990	ENSG00000197616	ENST00000405093	benign		tolerated	1
rs17677991	ENSG00000174197	ENST00000566586	possibly damaging	0.573	tolerated	0.17
rs17677991	ENSG00000174197	ENST00000570161	benign	0.058	deleterious	0.01
rs17677991	ENSG00000174197	ENST00000564190	benign	0.401	deleterious	0.03
rs17677991	ENSG00000174197	ENST00000219905	benign	0.058	deleterious	0.01
rs17677991	ENSG00000174197	ENST00000545763	possibly damaging	0.573	tolerated	0.17
rs3959569	ENSG00000137802	ENST00000457542	benign	0.003	tolerated	0.29
rs3959569	ENSG00000137802	ENST00000456763	benign	0.001	tolerated	0.3
rs3959569	ENSG00000137802	ENST00000221214	benign	0.005	tolerated	0.22
rs3959569	ENSG00000137802	ENST00000260357	benign		tolerated	0.21
rs17361375	ENSG00000169609	ENST00000538348	benign	0.001	tolerated - low confidence	0.16
rs17361375	ENSG00000169609	ENST00000510873	benign	0.044	tolerated - low confidence	0.09
rs17361375	ENSG00000169609	ENST00000451195	benign		tolerated - low confidence	0.08
rs17361375	ENSG00000169609	ENST00000513601	benign		tolerated - low confidence	0.09
rs17361375	ENSG00000169609	ENST00000508990	benign	0.003	tolerated - low confidence	0.11
rs17361375	ENSG00000169609	ENST00000565712	benign		tolerated - low confidence	0.12
rs11642546	ENSG00000161996	ENST00000549091	benign	0.078	tolerated	0.13
rs11642546	ENSG00000161996	ENST00000293879	benign	0.036	tolerated	0.11
rs3803697	ENSG00000161996	ENST00000549091	benign		tolerated	1
rs3803697	ENSG00000161996	ENST00000293879	benign		tolerated	1
rs45613635	ENSG00000161996	ENST00000549091	possibly damaging	0.898	tolerated	0.16
rs45613635	ENSG00000161996	ENST00000293879	benign	0.314	tolerated	0.15
rs4984906	ENSG00000161996	ENST00000549091	benign		tolerated	0.23
rs4984906	ENSG00000161996	ENST00000293879	benign		tolerated	0.23
rs7190775	ENSG00000161996	ENST00000549091	benign	0.015	tolerated	0.29
rs7190775	ENSG00000161996	ENST00000293879	benign	0.025	tolerated	0.3
rs7190775	ENSG00000161996	ENST00000547944	benign	0.007	tolerated	0.17
rs7190775	ENSG00000161996	ENST00000315764	benign	0.01	tolerated	0.19
rs1139897	ENSG00000140983	ENST00000315082	benign	0.025	tolerated	0.12
rs1139897	ENSG00000140983	ENST00000563134	benign	0.003	deleterious	0.05
rs3177338	ENSG00000140983	ENST00000315082	possibly damaging	0.893	deleterious	0.01
rs11248906	ENSG00000183971	ENST00000566435	possibly damaging	0.824	deleterious	0.03
rs11248906	ENSG00000183971	ENST00000329610	possibly damaging	0.555	deleterious	0.03
rs2286472	ENSG00000183971	ENST00000566435	benign		tolerated - low confidence	1
rs2286472	ENSG00000183971	ENST00000329610	benign		tolerated - low confidence	1
rs13740	ENSG00000122390	ENST00000421765	benign	0.412	deleterious - low confidence
rs2037912	ENSG00000118898	ENST00000345988	probably damaging	0.977	deleterious	0.03
rs2037912	ENSG00000118898	ENST00000590782	probably damaging	0.998	deleterious	0.03
rs2037912	ENSG00000118898	ENST00000592772	probably damaging	0.992	tolerated	0.09
rs1049205	ENSG00000118898	ENST00000345988	benign	0.115	tolerated	0.11
rs1049205	ENSG00000118898	ENST00000590782	benign	0.375	tolerated	0.13
rs11639856	ENSG00000090905	ENST00000315183	benign	0.017	tolerated	0.92
rs11639856	ENSG00000090905	ENST00000395799	benign		tolerated	0.92
rs6497759	ENSG00000090905	ENST00000315183	benign	0.043	tolerated	1
rs6497759	ENSG00000090905	ENST00000395799	benign	0.028	tolerated	1
rs3803716	ENSG00000090905	ENST00000315183	benign	0.013	tolerated	0.3
rs3803716	ENSG00000090905	ENST00000395799	benign	0.018	tolerated	0.29
rs3747481	ENSG00000156858	ENST00000300835	benign	0.046	deleterious	0.03
rs3747481	ENSG00000156858	ENST00000542965	benign	0.046	deleterious	0.03
rs35675346	ENSG00000099364	ENST00000380310	benign	0.01	deleterious - low confidence
rs9938550	ENSG00000099377	ENST00000262520	benign	0.06	tolerated - low confidence	0.5
rs9938550	ENSG00000099377	ENST00000297679	benign		tolerated	1
rs9938550	ENSG00000099377	ENST00000353250	benign	0.06	tolerated - low confidence	0.5
rs35713203	ENSG00000167395	ENST00000300850	benign	0.015	tolerated	0.18
rs35713203	ENSG00000167395	ENST00000394979	benign	0.007	tolerated	0.17
rs7196726	ENSG00000167395	ENST00000300850	benign	0.003	tolerated	0.86
rs7196726	ENSG00000167395	ENST00000394979	benign		tolerated	0.77
rs7199949	ENSG00000151006	ENST00000280606	benign		tolerated	1
rs1126464	ENSG00000015413	ENST00000393092	benign	0.046	tolerated	0.23
rs1126464	ENSG00000015413	ENST00000261615	benign	0.046	tolerated	0.23
rs1126464	ENSG00000015413	ENST00000421184	benign	0.046	tolerated	0.23
rs2304977	ENSG00000198920	ENST00000361413	possibly damaging	0.747	deleterious	0.02
rs2304977	ENSG00000198920	ENST00000572370	possibly damaging	0.747	deleterious	0.02
rs2304977	ENSG00000198920	ENST00000542606	possibly damaging	0.747	deleterious	0.02
rs2304977	ENSG00000198920	ENST00000589033	possibly damaging	0.747	deleterious	0.03
rs9889363	ENSG00000198920	ENST00000361413	probably damaging	0.994	deleterious	0.01
rs9889363	ENSG00000198920	ENST00000572370	probably damaging	0.994	deleterious	0.01
rs9889363	ENSG00000198920	ENST00000542606	probably damaging	0.994	deleterious	0.01
rs8080966	ENSG00000176994	ENST00000406438	probably damaging	0.997	tolerated - low confidence	0.06
rs1979277	ENSG00000176974	ENST00000316694	benign		deleterious	0.04
rs1979277	ENSG00000176974	ENST00000354098	benign	0.058	deleterious	0.03
rs1979277	ENSG00000176974	ENST00000352886	benign	0.037	deleterious	0.02
rs1979277	ENSG00000176974	ENST00000539052	benign		deleterious	0.03
rs4924987	ENSG00000108641	ENST00000477478	benign	0.025	tolerated - low confidence	0.09
rs11080134	ENSG00000176208	ENST00000321990	benign	0.444	deleterious	0.05
rs7406910	ENSG00000260027	ENST00000239165	benign		tolerated	1
rs8071623	ENSG00000181013	ENST00000321691	benign		tolerated	1
rs389389	ENSG00000121101	ENST00000389934	benign	0.003	tolerated	0.37
rs389389	ENSG00000121101	ENST00000240361	benign		tolerated	0.37
rs389389	ENSG00000121101	ENST00000349033	benign	0.003	tolerated	0.38
rs9907379	ENSG00000187013	ENST00000335108	benign		tolerated - low confidence	0.47
rs3760128	ENSG00000141569	ENST00000269383	benign		tolerated	1
rs7222757	ENSG00000141569	ENST00000269383	benign		tolerated	0.98
rs7222757	ENSG00000141569	ENST00000543309	benign		tolerated	0.84
rs7222757	ENSG00000141569	ENST00000540128	benign		tolerated	0.98
rs2305913	ENSG00000188878	ENST00000586717	benign		deleterious	0.03
rs2305913	ENSG00000188878	ENST00000592193	benign		deleterious	0.04
rs2305913	ENSG00000188878	ENST00000389570	benign		deleterious	0.03
rs2305913	ENSG00000188878	ENST00000319129	benign		deleterious	0.03
rs1135889	ENSG00000188878	ENST00000586717	benign	0.369	deleterious
rs1135889	ENSG00000188878	ENST00000592193	possibly damaging	0.642	deleterious	0.01
rs1135889	ENSG00000188878	ENST00000389570	possibly damaging	0.521	deleterious
rs1135889	ENSG00000188878	ENST00000319129	benign	0.277	deleterious
rs1135640	ENSG00000161533	ENST00000293217	benign	0.011	tolerated	0.17
rs1135640	ENSG00000161533	ENST00000301608	benign	0.005	tolerated	0.15
rs1135640	ENSG00000161533	ENST00000537812	benign	0.01	tolerated	0.2
rs1057040	ENSG00000055483	ENST00000542802	benign		tolerated - low confidence	0.19
rs1057040	ENSG00000055483	ENST00000312010	benign		tolerated - low confidence	0.19
rs3088040	ENSG00000055483	ENST00000542802	benign		tolerated	0.23
rs3088040	ENSG00000055483	ENST00000312010	benign		tolerated	0.23
rs61735998	ENSG00000134775	ENST00000257209	benign	0.18	deleterious
rs61735998	ENSG00000134775	ENST00000590592	possibly damaging	0.615	deleterious
rs61735998	ENSG00000134775	ENST00000359247	benign	0.089	deleterious - low confidence
rs61735998	ENSG00000134775	ENST00000592930	benign	0.313	deleterious
rs61735998	ENSG00000134775	ENST00000445677	benign	0.18	deleterious
rs160838	ENSG00000205517	ENST00000380456	benign	0.065	tolerated	0.18
rs160838	ENSG00000205517	ENST00000393423	benign	0.184	tolerated	0.28
rs160838	ENSG00000205517	ENST00000567431	benign	0.234	deleterious	0.05
rs160838	ENSG00000205517	ENST00000567080	unknown		tolerated - low confidence	0.31
rs167479	ENSG00000205517	ENST00000380456	probably damaging	0.943	deleterious	0.01
rs167479	ENSG00000205517	ENST00000393423	probably damaging	0.993	deleterious	0.01
rs167479	ENSG00000205517	ENST00000567431	possibly damaging	0.57	deleterious	0.04
rs167479	ENSG00000205517	ENST00000567080	unknown		tolerated - low confidence	0.31
rs3745318	ENSG00000127528	ENST00000248071	benign		tolerated	0.21
rs58542926	ENSG00000213996	ENST00000389363	possibly damaging	0.546	tolerated	0.16
rs7246400	ENSG00000197020	ENST00000358296	benign	0.348	deleterious	0.03
rs7246400	ENSG00000197020	ENST00000305570	benign	0.385	deleterious	0.01
rs1800470	ENSG00000105329	ENST00000221930	benign		tolerated - low confidence	0.51
rs2241714	ENSG00000123810	ENST00000243578	benign	0.005	tolerated	0.15
rs7412	ENSG00000130203	ENST00000252486	probably damaging	1	deleterious
rs7412	ENSG00000130203	ENST00000446996	probably damaging	1	deleterious
rs7412	ENSG00000130203	ENST00000434152	probably damaging	0.999	deleterious
rs7412	ENSG00000130203	ENST00000425718	probably damaging	1	deleterious
rs1800437	ENSG00000010310	ENST00000590918	probably damaging	0.999	deleterious	0.05
rs1800437	ENSG00000010310	ENST00000263281	probably damaging	0.99	deleterious	0.04
rs1800437	ENSG00000010310	ENST00000304207	possibly damaging	0.904	tolerated	0.07
rs1919125	ENSG00000221843	ENST00000408964	benign		tolerated	0.38
rs1919126	ENSG00000221843	ENST00000408964	benign		tolerated	0.36
rs28381983	ENSG00000221843	ENST00000408964	benign		tolerated	1
rs9678851	ENSG00000163798	ENST00000326019	benign	0.01	tolerated	0.25
rs33979934	ENSG00000115970	ENST00000405975	benign		tolerated	0.32
rs33979934	ENSG00000115970	ENST00000407351	benign	0.001	tolerated	0.28
rs33979934	ENSG00000115970	ENST00000405006	benign		tolerated	0.32
rs33979934	ENSG00000115970	ENST00000415080	benign		tolerated	0.3
rs782572	ENSG00000138035	ENST00000447944	benign	0.005	tolerated	0.09
rs13009282	ENSG00000243667	ENST00000295121	benign		tolerated	0.16
rs13009282	ENSG00000243667	ENST00000457114	benign	0.003	tolerated	0.21
rs13009282	ENSG00000243667	ENST00000406245	benign		tolerated	0.17
rs13009282	ENSG00000243667	ENST00000409164	benign		tolerated	0.14
rs1050301	ENSG00000132305	ENST00000254636	probably damaging	0.967	deleterious - low confidence	0.03
rs1050301	ENSG00000132305	ENST00000449247	probably damaging	0.925	deleterious	0.04
rs1050301	ENSG00000132305	ENST00000410111	probably damaging	0.955	tolerated	0.06
rs1050301	ENSG00000132305	ENST00000419070	benign	0.355	deleterious - low confidence	0.04
rs1050301	ENSG00000132305	ENST00000442664	probably damaging	0.925	tolerated	0.06
rs1050301	ENSG00000132305	ENST00000409051	possibly damaging	0.897	tolerated	0.13
rs11695514	ENSG00000174501	ENST00000456556	benign	0.125	tolerated	0.06
rs11695514	ENSG00000174501	ENST00000420871	probably damaging	0.973	tolerated - low confidence	0.11
rs11695514	ENSG00000174501	ENST00000419039	benign		tolerated - low confidence	0.1
rs11695514	ENSG00000174501	ENST00000295246	possibly damaging	0.86	tolerated - low confidence	0.07
rs1657502	ENSG00000188886	ENST00000342380	benign	0.025	tolerated	0.08
rs12995673	ENSG00000075568	ENST00000186436	benign		tolerated - low confidence	0.18
rs2219078	ENSG00000196228	ENST00000329106	probably damaging	1	deleterious
rs2219078	ENSG00000196228	ENST00000376700	probably damaging	1	deleterious
rs6722745	ENSG00000196228	ENST00000329106	benign		tolerated	0.6
rs6722745	ENSG00000196228	ENST00000376700	benign		tolerated	0.51
rs13385082	ENSG00000196228	ENST00000376700	benign		tolerated	1
rs2307394	ENSG00000115947	ENST00000392857	benign	0.129	tolerated	0.29
rs2307394	ENSG00000115947	ENST00000416719	benign	0.129	tolerated	0.37
rs2307394	ENSG00000115947	ENST00000457954	benign	0.129	tolerated	0.27
rs2307394	ENSG00000115947	ENST00000440042	benign	0.129	tolerated	0.25
rs2307394	ENSG00000115947	ENST00000264169	benign	0.129	tolerated	0.29
rs2307394	ENSG00000115947	ENST00000535373	benign	0.129	tolerated	0.29
rs2307394	ENSG00000115947	ENST00000392858	benign	0.129	tolerated	0.29
rs2307394	ENSG00000115947	ENST00000540442	benign	0.129	tolerated	0.27
rs17362588	ENSG00000163492	ENST00000343876	probably damaging	0.999	deleterious
rs17362588	ENSG00000163492	ENST00000443758	probably damaging	0.997	deleterious
rs17362588	ENSG00000163492	ENST00000420890	probably damaging	0.998	deleterious
rs17362588	ENSG00000163492	ENST00000295723	probably damaging	0.998	deleterious
rs1048013	ENSG00000119004	ENST00000356079	benign	0.023	deleterious	0.03
rs1048013	ENSG00000119004	ENST00000429815	benign	0.015	deleterious	0.03
rs1047891	ENSG00000021826	ENST00000430249	benign	0.013	tolerated	0.23
rs1047891	ENSG00000021826	ENST00000233072	benign	0.025	tolerated	0.24
rs1047891	ENSG00000021826	ENST00000451903	benign	0.025	tolerated	0.18
rs1250259	ENSG00000115414	ENST00000421182	benign		tolerated	1
rs1250259	ENSG00000115414	ENST00000323926	benign		tolerated	1
rs1250259	ENSG00000115414	ENST00000336916	benign	0.009	tolerated	1
rs1250259	ENSG00000115414	ENST00000357867	benign	0.007	tolerated	1
rs1250259	ENSG00000115414	ENST00000354785	benign		tolerated	1
rs1250259	ENSG00000115414	ENST00000446046	benign		tolerated	1
rs1250259	ENSG00000115414	ENST00000443816	benign		tolerated	1
rs1250259	ENSG00000115414	ENST00000432072	benign		tolerated	1
rs1250259	ENSG00000115414	ENST00000356005	benign		tolerated	1
rs1250259	ENSG00000115414	ENST00000426059	benign		tolerated - low confidence	1
rs1250259	ENSG00000115414	ENST00000359671	benign		tolerated	1
rs1250259	ENSG00000115414	ENST00000346544	benign		tolerated	1
rs1250259	ENSG00000115414	ENST00000345488	benign		tolerated	1
rs1250259	ENSG00000115414	ENST00000357009	benign		tolerated	1
rs918949	ENSG00000079308	ENST00000171887	benign	0.003	tolerated	1
rs918949	ENSG00000079308	ENST00000446688	benign	0.001	tolerated	1
rs918949	ENSG00000079308	ENST00000419504	benign	0.001	tolerated	1
rs918949	ENSG00000079308	ENST00000430930	benign	0.003	tolerated	1
rs2571445	ENSG00000079308	ENST00000171887	benign		tolerated	1
rs2571445	ENSG00000079308	ENST00000446688	benign		tolerated	1
rs2571445	ENSG00000079308	ENST00000419504	benign		tolerated	1
rs2571445	ENSG00000079308	ENST00000430930	benign		tolerated	1
rs3796028	ENSG00000079308	ENST00000171887	benign		tolerated	0.19
rs3796028	ENSG00000079308	ENST00000419504	benign		tolerated	0.18
rs3821033	ENSG00000115568	ENST00000449707	benign		tolerated	0.9
rs3821033	ENSG00000115568	ENST00000411696	benign		tolerated	0.9
rs1863703	ENSG00000163482	ENST00000295709	benign	0.013	tolerated	1
rs1863703	ENSG00000163482	ENST00000392105	benign	0.048	tolerated	1
rs1863703	ENSG00000163482	ENST00000440309	benign	0.013	tolerated	1
rs1863703	ENSG00000163482	ENST00000392106	benign	0.003	tolerated	1
rs16859180	ENSG00000163482	ENST00000295709	probably damaging	0.965	deleterious
rs16859180	ENSG00000163482	ENST00000392105	probably damaging	0.984	deleterious
rs16859180	ENSG00000163482	ENST00000440309	probably damaging	0.965	deleterious
rs16859180	ENSG00000163482	ENST00000392106	possibly damaging	0.893	deleterious
rs12993599	ENSG00000163482	ENST00000295709	benign	0.003	tolerated	1
rs12993599	ENSG00000163482	ENST00000392105	benign	0.009	tolerated	1
rs12993599	ENSG00000163482	ENST00000440309	benign	0.003	tolerated	1
rs12993599	ENSG00000163482	ENST00000392106	benign	0.035	tolerated	1
rs10755037	ENSG00000072195	ENST00000312358	benign		tolerated	0.1
rs55760516	ENSG00000072195	ENST00000312358	benign		tolerated	0.51
rs12464085	ENSG00000072195	ENST00000312358	benign		tolerated	1
rs77559646	ENSG00000146205	ENST00000402530	benign		tolerated - low confidence	0.21
rs11906160	ENSG00000078814	ENST00000262873	benign		tolerated - low confidence	0.3
rs867186	ENSG00000101000	ENST00000216968	benign	0.073	tolerated	0.18
rs3746471	ENSG00000149633	ENST00000279024	benign		deleterious	0.02
rs760998	ENSG00000149633	ENST00000279024	benign		tolerated	1
rs760998	ENSG00000149633	ENST00000435901	benign		tolerated	1
rs56057707	ENSG00000124203	ENST00000371030	benign	0.001	tolerated	0.11
rs55786258	ENSG00000124203	ENST00000371030	benign	0.073	tolerated	0.72
rs62229404	ENSG00000159259	ENST00000314103	benign	0.297	tolerated	0.05
rs1053312	ENSG00000142156	ENST00000361866	benign	0.001	tolerated	0.11
rs2073748	ENSG00000099889	ENST00000263207	benign		tolerated	0.07
rs2073748	ENSG00000099889	ENST00000401994	benign	0.005	tolerated	0.06
rs2073748	ENSG00000099889	ENST00000406522	benign	0.001	tolerated	0.06
rs2073748	ENSG00000099889	ENST00000406259	benign		tolerated	0.12
rs2073748	ENSG00000099889	ENST00000344269	benign	0.005	tolerated	0.06
rs2240717	ENSG00000099889	ENST00000263207	benign		tolerated	0.5
rs2240717	ENSG00000099889	ENST00000401994	benign		tolerated	0.54
rs2240717	ENSG00000099889	ENST00000406522	benign		tolerated	0.54
rs2240717	ENSG00000099889	ENST00000406259	benign		tolerated	0.51
rs2240717	ENSG00000099889	ENST00000344269	benign		tolerated	0.54
rs9613558	ENSG00000100154	ENST00000397906	probably damaging	0.963	deleterious - low confidence
rs76013375	ENSG00000184076	ENST00000330029	benign	0.006	tolerated	0.34
rs76013375	ENSG00000184076	ENST00000401406	benign	0.107	tolerated	0.18
rs12628603	ENSG00000100106	ENST00000406386	benign	0.111	deleterious - low confidence	0.01
rs8140207	ENSG00000100106	ENST00000406386	benign	0.02	deleterious - low confidence	0.05
rs710187	ENSG00000100116	ENST00000323205	benign	0.001	deleterious	0.05
rs710187	ENSG00000100116	ENST00000248924	benign	0.015	tolerated	0.05
rs710187	ENSG00000100116	ENST00000445195	benign	0.035	deleterious	0.03
rs710187	ENSG00000100116	ENST00000451984	benign	0.061	deleterious	0.05
rs2285178	ENSG00000100116	ENST00000323205	benign	0.009	tolerated - low confidence	0.19
rs2285178	ENSG00000100116	ENST00000445195	benign	0.009	tolerated - low confidence	0.19
rs35331092	ENSG00000100425	ENST00000216267	benign	0.169	tolerated	0.24
rs35331092	ENSG00000100425	ENST00000404034	benign	0.169	tolerated	0.24
rs35331092	ENSG00000100425	ENST00000404760	benign	0.429	tolerated	0.22
rs35331092	ENSG00000100425	ENST00000542442	benign	0.266	tolerated	0.21
rs35331092	ENSG00000100425	ENST00000342989	benign	0.312	tolerated	0.19
rs35331092	ENSG00000100425	ENST00000457780	benign	0.012	tolerated	0.23
rs28379706	ENSG00000196576	ENST00000449103	benign	0.001	tolerated	1
rs28379706	ENSG00000196576	ENST00000432455	benign	0.001	tolerated	1
rs28379706	ENSG00000196576	ENST00000359337	benign	0.001	tolerated	1
rs2229902	ENSG00000196277	ENST00000357716	benign	0.175	tolerated	0.65
rs2229902	ENSG00000196277	ENST00000486284	benign	0.007	tolerated	0.64
rs2229902	ENSG00000196277	ENST00000389336	benign	0.109	tolerated	0.63
rs2229902	ENSG00000196277	ENST00000445087	benign	0.006	tolerated	0.54
rs2229902	ENSG00000196277	ENST00000403881	benign	0.109	tolerated	0.68
rs2229902	ENSG00000196277	ENST00000402647	benign	0.007	tolerated	0.64
rs200723262	ENSG00000114166	ENST00000263754	benign		tolerated - low confidence	0.19
rs3755652	ENSG00000033867	ENST00000295736	benign	0.025	tolerated	0.91
rs3755652	ENSG00000033867	ENST00000454389	benign	0.037	tolerated	0.91
rs3755652	ENSG00000033867	ENST00000440156	benign	0.037	tolerated	0.9
rs3755652	ENSG00000033867	ENST00000446700	benign	0.037	tolerated	0.91
rs3755652	ENSG00000033867	ENST00000445684	benign	0.037	tolerated	0.92
rs3755652	ENSG00000033867	ENST00000425128	benign	0.025	tolerated	0.9
rs267561	ENSG00000144668	ENST00000422441	benign	0.443	deleterious	0.03
rs267561	ENSG00000144668	ENST00000264741	benign	0.02	deleterious	0.01
rs6795970	ENSG00000185313	ENST00000449082	benign		tolerated	0.9
rs61744388	ENSG00000168038	ENST00000301831	benign	0.005	tolerated	0.44
rs61744385	ENSG00000168038	ENST00000301831	benign	0.003	tolerated	1
rs17215589	ENSG00000168038	ENST00000301831	benign	0.001	tolerated	0.48
rs3774372	ENSG00000168038	ENST00000301831	benign	0.288	tolerated	0.11
rs1052501	ENSG00000168038	ENST00000301831	benign		tolerated	1
rs1052501	ENSG00000168038	ENST00000420927	benign		tolerated	1
rs35263917	ENSG00000168038	ENST00000301831	benign	0.437	deleterious
rs35263917	ENSG00000168038	ENST00000420927	possibly damaging	0.786	deleterious
rs1716975	ENSG00000168038	ENST00000301831	benign	0.001	tolerated	0.44
rs1716975	ENSG00000168038	ENST00000420927	benign		tolerated	0.37
rs2272007	ENSG00000168038	ENST00000301831	benign	0.132	tolerated	0.09
rs2272007	ENSG00000168038	ENST00000420927	benign	0.113	tolerated	0.08
rs2272007	ENSG00000168038	ENST00000414606	benign	0.103	tolerated	0.87
rs34788938	ENSG00000206549	ENST00000460241	benign	0.278	deleterious
rs34788938	ENSG00000206549	ENST00000315170	benign	0.278	deleterious
rs9847953	ENSG00000164048	ENST00000354698	benign		tolerated - low confidence	0.81
rs9847953	ENSG00000164048	ENST00000427617	benign		tolerated	1
rs9847953	ENSG00000164048	ENST00000412564	benign		tolerated	0.64
rs9847953	ENSG00000164048	ENST00000440261	benign		tolerated - low confidence	0.32
rs11718350	ENSG00000229453	ENST00000434006	benign	0.305	tolerated	0.33
rs34759087	ENSG00000172037	ENST00000418109	benign	0.192	deleterious	0.02
rs34759087	ENSG00000172037	ENST00000305544	benign	0.192	deleterious	0.02
rs73079003	ENSG00000187492	ENST00000412678	benign	0.001	tolerated	0.23
rs4434138	ENSG00000010327	ENST00000321725	benign	0.009	tolerated	0.48
rs13303	ENSG00000010327	ENST00000321725	benign		tolerated	0.51
rs13303	ENSG00000010327	ENST00000469989	benign		tolerated	0.5
rs66782572	ENSG00000168268	ENST00000422318	benign		tolerated	0.67
rs66782572	ENSG00000168268	ENST00000459839	benign		tolerated	0.64
rs11177	ENSG00000163938	ENST00000479230	benign	0.015	tolerated	0.13
rs11177	ENSG00000163938	ENST00000418458	benign	0.015	tolerated	0.16
rs11177	ENSG00000163938	ENST00000394799	benign	0.015	tolerated	0.16
rs11177	ENSG00000163938	ENST00000474423	benign	0.015	tolerated	0.19
rs2289247	ENSG00000163938	ENST00000418458	benign		tolerated	0.1
rs2289247	ENSG00000163938	ENST00000394799	benign		tolerated	0.12
rs6617	ENSG00000114902	ENST00000233025	benign		tolerated - low confidence	1
rs1029871	ENSG00000114904	ENST00000233027	possibly damaging	0.755	tolerated	0.07
rs1029871	ENSG00000114904	ENST00000383721	possibly damaging	0.64	tolerated	0.07
rs1029871	ENSG00000114904	ENST00000461689	possibly damaging	0.843	deleterious	0.05
rs1029871	ENSG00000114904	ENST00000535191	possibly damaging	0.843	deleterious	0.05
rs3617	ENSG00000162267	ENST00000416872	benign		tolerated	1
rs3617	ENSG00000162267	ENST00000449956	benign		tolerated	0.97
rs7637449	ENSG00000180376	ENST00000422222	probably damaging	0.997	deleterious	0.02
rs7637449	ENSG00000180376	ENST00000394672	probably damaging	0.999	deleterious	0.02
rs7637449	ENSG00000180376	ENST00000326595	probably damaging	0.999	deleterious	0.02
rs7637449	ENSG00000180376	ENST00000436465	probably damaging	0.999	deleterious	0.02
rs9835332	ENSG00000163946	ENST00000431842	benign		tolerated	0.79
rs9835332	ENSG00000163946	ENST00000493960	benign		tolerated	0.67
rs9835332	ENSG00000163946	ENST00000355628	benign		tolerated	0.61
rs958755	ENSG00000163946	ENST00000493960	benign		tolerated - low confidence	1
rs958755	ENSG00000163946	ENST00000355628	benign		tolerated - low confidence	1
rs3772219	ENSG00000163947	ENST00000296315	probably damaging	0.974	deleterious
rs3772219	ENSG00000163947	ENST00000338458	probably damaging	0.992	deleterious
rs3772219	ENSG00000163947	ENST00000413728	probably damaging	0.988	deleterious
rs3772219	ENSG00000163947	ENST00000496106	probably damaging	0.974	deleterious
rs3772219	ENSG00000163947	ENST00000497267	probably damaging	0.974	deleterious
rs3772219	ENSG00000163947	ENST00000495373	probably damaging	0.958	deleterious
rs1053338	ENSG00000163635	ENST00000295900	benign	0.089	tolerated	0.13
rs1053338	ENSG00000163635	ENST00000487717	benign	0.089	tolerated	0.13
rs1053338	ENSG00000163635	ENST00000484332	probably damaging	0.985	tolerated	0.17
rs1053338	ENSG00000163635	ENST00000398590	benign	0.183	tolerated	0.12
rs1053338	ENSG00000163635	ENST00000538065	benign	0.183	tolerated	0.12
rs2306272	ENSG00000144749	ENST00000273261	benign	0.026	tolerated	0.07
rs2306272	ENSG00000144749	ENST00000383703	benign	0.015	tolerated	0.09
rs11537816	ENSG00000184220	ENST00000421999	benign	0.001	tolerated	0.61
rs11537816	ENSG00000184220	ENST00000489081	benign	0.001	tolerated	0.69
rs11537816	ENSG00000184220	ENST00000478909	benign	0.001	tolerated	0.53
rs11537816	ENSG00000184220	ENST00000497345	benign	0.001	tolerated	0.49
rs12493885	ENSG00000114790	ENST00000356448	benign		tolerated - low confidence	1
rs12493885	ENSG00000114790	ENST00000465093	benign		tolerated - low confidence	1
rs12493885	ENSG00000114790	ENST00000465817	benign		tolerated	1
rs12497267	ENSG00000114790	ENST00000356448	benign		tolerated - low confidence	0.71
rs12497267	ENSG00000114790	ENST00000465093	benign		tolerated - low confidence	0.71
rs12497267	ENSG00000114790	ENST00000465817	benign		tolerated	0.24
rs262993	ENSG00000163872	ENST00000305135	benign	0.01	deleterious - low confidence
rs6762208	ENSG00000163904	ENST00000296257	benign	0.003	tolerated	0.19
rs6762208	ENSG00000163904	ENST00000444509	benign	0.026	deleterious - low confidence
rs6762208	ENSG00000163904	ENST00000545472	benign	0.003	tolerated	0.32
rs6762208	ENSG00000163904	ENST00000427465	benign	0.003	tolerated	0.21
rs11937432	ENSG00000214367	ENST00000243706	benign	0.023	tolerated	0.05
rs11937432	ENSG00000214367	ENST00000443786	benign	0.023	tolerated	0.05
rs2498323	ENSG00000109758	ENST00000382774	benign	0.141	tolerated	0.13
rs2498323	ENSG00000109758	ENST00000511533	benign	0.165	tolerated	0.14
rs13441	ENSG00000071127	ENST00000499869	benign	0.026	tolerated	0.49
rs13441	ENSG00000071127	ENST00000508079	benign	0.01	tolerated	0.55
rs13441	ENSG00000071127	ENST00000382452	benign	0.026	tolerated	0.49
rs35529250	ENSG00000163694	ENST00000381793	possibly damaging	0.806	deleterious - low confidence
rs35529250	ENSG00000163694	ENST00000381795	possibly damaging	0.905	deleterious - low confidence
rs35529250	ENSG00000163694	ENST00000295971	possibly damaging	0.806	deleterious - low confidence
rs35529250	ENSG00000163694	ENST00000514014	possibly damaging	0.806	deleterious - low confidence
rs35529250	ENSG00000163694	ENST00000319592	possibly damaging	0.905	deleterious - low confidence
rs13107325	ENSG00000138821	ENST00000424970	possibly damaging	0.679	tolerated	0.1
rs13107325	ENSG00000138821	ENST00000394833	benign	0.313	tolerated	0.11
rs13107325	ENSG00000138821	ENST00000356736	benign	0.313	tolerated	0.11
rs2454206	ENSG00000168769	ENST00000513237	benign		tolerated	1
rs2454206	ENSG00000168769	ENST00000380013	benign		tolerated	1
rs2454206	ENSG00000168769	ENST00000540549	benign		tolerated	1
rs7698598	ENSG00000172403	ENST00000307142	benign		tolerated	1
rs7698598	ENSG00000172403	ENST00000429713	benign		tolerated	1
rs7698598	ENSG00000172403	ENST00000434046	benign		tolerated	1
rs7698598	ENSG00000172403	ENST00000504178	benign		tolerated	1
rs3209157	ENSG00000113048	ENST00000261413	benign		tolerated	0.79
rs3209157	ENSG00000113048	ENST00000457646	benign		tolerated	0.8
rs3209157	ENSG00000113048	ENST00000513900	benign		tolerated	0.83
rs3209157	ENSG00000113048	ENST00000508863	benign		tolerated	0.87
rs2307111	ENSG00000152359	ENST00000428202	benign		tolerated	1
rs2307111	ENSG00000152359	ENST00000514838	benign		tolerated	1
rs2307111	ENSG00000152359	ENST00000446329	benign		tolerated	1
rs26653	ENSG00000164307	ENST00000296754	benign		tolerated	0.95
rs26653	ENSG00000164307	ENST00000443439	benign	0.001	tolerated	0.92
rs26653	ENSG00000164307	ENST00000507154	benign	0.001	tolerated	1
rs1050152	ENSG00000197208	ENST00000200652	benign	0.046	tolerated	0.14
rs2240696	ENSG00000204970	ENST00000504120	benign		tolerated - low confidence	1
rs2240696	ENSG00000204970	ENST00000378133	benign		tolerated - low confidence	1
rs2240695	ENSG00000204970	ENST00000504120	benign	0.03	deleterious - low confidence	0.01
rs2240695	ENSG00000204970	ENST00000378133	benign	0.067	deleterious - low confidence	0.01
rs9686540	ENSG00000204969	ENST00000520672	benign	0.03	tolerated - low confidence	0.16
rs9686540	ENSG00000204969	ENST00000526136	benign	0.02	tolerated - low confidence	0.13
rs9686540	ENSG00000204969	ENST00000378132	benign	0.03	tolerated - low confidence	0.16
rs11167600	ENSG00000204969	ENST00000520672	benign		tolerated - low confidence	1
rs11167600	ENSG00000204969	ENST00000526136	benign		tolerated - low confidence	1
rs11167600	ENSG00000204969	ENST00000378132	benign		tolerated - low confidence	1
rs3733708	ENSG00000255408	ENST00000522353	possibly damaging	0.651	deleterious - low confidence	0.02
rs3733708	ENSG00000255408	ENST00000532566	benign	0.359	deleterious	0.03
rs7701755	ENSG00000255408	ENST00000522353	benign	0.438	tolerated - low confidence	0.06
rs7701755	ENSG00000255408	ENST00000532566	benign	0.089	deleterious	0.03
rs2240694	ENSG00000255408	ENST00000522353	benign	0.013	deleterious - low confidence	0.01
rs2240694	ENSG00000255408	ENST00000532566	benign	0.042	deleterious	0.01
rs3822354	ENSG00000204967	ENST00000512229	probably damaging	0.986	deleterious - low confidence
rs3822354	ENSG00000204967	ENST00000530339	probably damaging	0.928	deleterious - low confidence
rs3822354	ENSG00000204967	ENST00000356878	possibly damaging	0.831	deleterious - low confidence
rs3822346	ENSG00000204967	ENST00000512229	benign		tolerated - low confidence	0.55
rs3822346	ENSG00000204967	ENST00000530339	benign		tolerated - low confidence	0.5
rs3822346	ENSG00000204967	ENST00000356878	benign	0.001	tolerated - low confidence	0.48
rs4141841	ENSG00000204965	ENST00000529619	benign	0.007	tolerated - low confidence	0.11
rs4141841	ENSG00000204965	ENST00000529859	benign	0.003	tolerated - low confidence	0.1
rs4141841	ENSG00000204965	ENST00000378126	benign	0.005	tolerated - low confidence	0.12
rs3756331	ENSG00000204962	ENST00000531613	benign		tolerated - low confidence	1
rs3756331	ENSG00000204962	ENST00000378123	benign		tolerated - low confidence	1
rs6580012	ENSG00000204962	ENST00000531613	benign		tolerated - low confidence	1
rs6580012	ENSG00000204962	ENST00000378123	benign		tolerated - low confidence	1
rs10043775	ENSG00000145868	ENST00000340253	benign		tolerated - low confidence	1
rs10043775	ENSG00000145868	ENST00000394370	benign		tolerated - low confidence	1
rs10043775	ENSG00000145868	ENST00000513826	benign		tolerated - low confidence	1
rs10043775	ENSG00000145868	ENST00000296701	benign		tolerated - low confidence	1
rs34471628	ENSG00000120129	ENST00000239223	benign	0.003	tolerated	0.1
rs34013988	ENSG00000120129	ENST00000239223	benign	0.069	deleterious	0.03
rs1334576	ENSG00000124782	ENST00000379933	possibly damaging	0.823	tolerated	0.08
rs1334576	ENSG00000124782	ENST00000379938	benign	0.027	tolerated	0.07
rs1334576	ENSG00000124782	ENST00000334984	possibly damaging	0.859	tolerated	0.08
rs1334576	ENSG00000124782	ENST00000349384	possibly damaging	0.823	tolerated	0.08
rs1334576	ENSG00000124782	ENST00000483150	possibly damaging	0.823	tolerated	0.08
rs111588693	ENSG00000153162	ENST00000283147	benign		tolerated - low confidence	0.21
rs1799945	ENSG00000010704	ENST00000397022	benign	0.124	tolerated	0.26
rs1799945	ENSG00000010704	ENST00000317896	possibly damaging	0.883	tolerated	0.39
rs1799945	ENSG00000010704	ENST00000357618	benign	0.232	tolerated	0.74
rs1799945	ENSG00000010704	ENST00000470149	benign	0.232	tolerated	0.73
rs1799945	ENSG00000010704	ENST00000336625	possibly damaging	0.883	tolerated	0.39
rs1799945	ENSG00000010704	ENST00000461397	benign	0.149	tolerated	0.37
rs1799945	ENSG00000010704	ENST00000309234	benign	0.056	tolerated	0.74
rs3749971	ENSG00000112462	ENST00000396806	benign	0.022	tolerated	0.29
rs2242653	ENSG00000204424	ENST00000375832	benign		tolerated	0.68
rs2242653	ENSG00000204424	ENST00000556581	benign		tolerated	0.63
rs2242653	ENSG00000250641	ENST00000503322	benign		tolerated	0.63
rs2075789	ENSG00000204410	ENST00000375755	benign		tolerated - low confidence	0.06
rs2075789	ENSG00000204410	ENST00000375750	benign		tolerated - low confidence	0.06
rs2075789	ENSG00000204410	ENST00000425703	benign		tolerated	0.19
rs2075789	ENSG00000204410	ENST00000375703	benign		tolerated - low confidence	0.06
rs2075789	ENSG00000204410	ENST00000375740	benign	0.001	deleterious - low confidence	0.05
rs2075789	ENSG00000204410	ENST00000375742	benign	0.001	tolerated - low confidence	0.05
rs2075789	ENSG00000204410	ENST00000534153	benign	0.001	tolerated - low confidence	0.05
rs6905572	ENSG00000228727	ENST00000433778	benign		tolerated	0.69
rs6905572	ENSG00000228727	ENST00000415669	benign		tolerated	0.55
rs6905572	ENSG00000228727	ENST00000425424	benign		tolerated	0.82
rs2395655	ENSG00000124762	ENST00000448526	benign		tolerated - low confidence	0.83
rs2242416	ENSG00000146215	ENST00000372569	benign	0.047	tolerated	0.5
rs78648104	ENSG00000008197	ENST00000008391	possibly damaging	0.827	tolerated	0.53
rs9296669	ENSG00000170927	ENST00000371117	benign		tolerated	0.4
rs9296669	ENSG00000170927	ENST00000340994	benign		tolerated	0.38
rs4712056	ENSG00000146147	ENST00000514921	benign	0.037	tolerated	0.11
rs4712056	ENSG00000146147	ENST00000274897	benign	0.014	tolerated	0.31
rs4712056	ENSG00000146147	ENST00000370877	benign	0.025	tolerated	0.17
rs4712056	ENSG00000146147	ENST00000509997	benign	0.007	deleterious	0.03
rs4712056	ENSG00000146147	ENST00000370876	benign	0.007	deleterious	0.03
rs4712056	ENSG00000146147	ENST00000447836	benign	0.007	tolerated	0.35
rs4712056	ENSG00000146147	ENST00000511678	benign	0.082	tolerated	0.15
rs4712056	ENSG00000146147	ENST00000503951	benign	0.112	tolerated	0.05
rs4712056	ENSG00000146147	ENST00000502396	benign	0.025	tolerated	0.07
rs4712056	ENSG00000146147	ENST00000514433	benign	0.025	tolerated	0.3
rs4712056	ENSG00000146147	ENST00000358276	benign	0.011	tolerated	0.14
rs2754779	ENSG00000146147	ENST00000514921	benign		tolerated	0.42
rs2754779	ENSG00000146147	ENST00000503951	benign		tolerated	0.44
rs2754779	ENSG00000146147	ENST00000502396	benign		tolerated	0.42
rs1039084	ENSG00000164506	ENST00000367481	benign		tolerated	1
rs1039084	ENSG00000164506	ENST00000321680	benign		tolerated	1
rs1039084	ENSG00000164506	ENST00000367480	benign	0.001	tolerated	1
rs1039084	ENSG00000164506	ENST00000179882	benign	0.001	tolerated	1
rs540825	ENSG00000112038	ENST00000229768	benign		tolerated - low confidence	0.55
rs6962314	ENSG00000197576	ENST00000360046	benign	0.025	tolerated	0.21
rs6962314	ENSG00000197576	ENST00000428284	benign	0.025	tolerated	0.21
rs2301721	ENSG00000122592	ENST00000242159	benign	0.015	tolerated	0.39
rs2301721	ENSG00000122592	ENST00000519842	benign	0.015	tolerated - low confidence	0.79
rs2107732	ENSG00000136280	ENST00000258781	benign	0.043	tolerated	1
rs2107732	ENSG00000136280	ENST00000475551	benign	0.043	tolerated	1
rs2107732	ENSG00000136280	ENST00000474617	benign	0.043	tolerated	1
rs2107732	ENSG00000136280	ENST00000544363	unknown		tolerated	1
rs2107732	ENSG00000136280	ENST00000381112	benign	0.043	tolerated	1
rs2854746	ENSG00000146674	ENST00000275521	possibly damaging	0.458	tolerated	0.22
rs2854746	ENSG00000146674	ENST00000381083	benign	0.059	tolerated	0.13
rs707394	ENSG00000196275	ENST00000405086	benign	0.179	tolerated	0.14
rs707394	ENSG00000196275	ENST00000451013	benign	0.179	tolerated	0.06
rs194520	ENSG00000157214	ENST00000428074	probably damaging	0.984	deleterious	0.05
rs194520	ENSG00000157214	ENST00000287908	probably damaging	0.984	tolerated	0.06
rs194520	ENSG00000157214	ENST00000394626	probably damaging	0.984	tolerated	0.06
rs194520	ENSG00000157214	ENST00000394622	probably damaging	0.984	tolerated	0.06
rs194520	ENSG00000157214	ENST00000394632	probably damaging	0.995	deleterious	0.05
rs194520	ENSG00000157214	ENST00000426158	probably damaging	0.984	deleterious	0.01
rs194520	ENSG00000157214	ENST00000402625	probably damaging	0.984	deleterious	0.05
rs194520	ENSG00000157214	ENST00000394629	probably damaging	0.984	tolerated	0.06
rs194520	ENSG00000157214	ENST00000394621	probably damaging	0.984	tolerated	0.06
rs194524	ENSG00000157214	ENST00000287908	benign	0.006	tolerated	0.08
rs194524	ENSG00000157214	ENST00000394622	benign	0.006	tolerated	0.08
rs194524	ENSG00000157214	ENST00000394621	benign	0.006	tolerated	0.08
rs42664	ENSG00000105793	ENST00000426366	benign	0.068	tolerated	0.09
rs42664	ENSG00000105793	ENST00000450619	benign	0.223	tolerated	0.11
rs42664	ENSG00000105793	ENST00000222511	benign	0.04	tolerated	0.06
rs12666989	ENSG00000176125	ENST00000388761	benign	0.353	tolerated	0.51
rs34087251	ENSG00000164597	ENST00000347053	benign		tolerated	1
rs34087251	ENSG00000164597	ENST00000297135	benign	0.001	tolerated	1
rs34087251	ENSG00000164597	ENST00000393603	benign	0.001	tolerated	1
rs6957510	ENSG00000105865	ENST00000265720	benign		tolerated	0.51
rs6957510	ENSG00000105865	ENST00000402620	benign		tolerated	0.75
rs11556924	ENSG00000091732	ENST00000358303	probably damaging	0.959	deleterious	0.01
rs11556924	ENSG00000091732	ENST00000481503	probably damaging	0.959	deleterious
rs11556924	ENSG00000091732	ENST00000311873	probably damaging	0.982	deleterious	0.01
rs12670788	ENSG00000128567	ENST00000378555	benign	0.019	tolerated	0.21
rs12670788	ENSG00000128567	ENST00000322985	benign	0.042	tolerated	0.21
rs12670788	ENSG00000128567	ENST00000541194	benign	0.042	tolerated	0.23
rs12670788	ENSG00000128567	ENST00000537928	benign	0.007	tolerated	0.14
rs3735035	ENSG00000128567	ENST00000378555	benign		tolerated - low confidence	0.73
rs3735035	ENSG00000128567	ENST00000322985	benign	0.001	tolerated - low confidence	0.66
rs3735035	ENSG00000128567	ENST00000541194	benign	0.001	tolerated - low confidence	0.88
rs3735035	ENSG00000128567	ENST00000537928	benign	0.018	tolerated - low confidence	0.59
rs6965332	ENSG00000181444	ENST00000302017	benign		tolerated	1
rs3735169	ENSG00000127399	ENST00000323078	benign		tolerated	1
rs3735169	ENSG00000127399	ENST00000359623	benign		tolerated	1
rs3735169	ENSG00000127399	ENST00000493307	benign		tolerated	1
rs3735165	ENSG00000214022	ENST00000519397	benign		tolerated	0.07
rs3735165	ENSG00000214022	ENST00000479668	unknown		deleterious - low confidence
rs3735165	ENSG00000214022	ENST00000489432	benign		deleterious	0.02
rs3735165	ENSG00000214022	ENST00000475514	benign		deleterious	0.03
rs3735165	ENSG00000214022	ENST00000482680	unknown		deleterious - low confidence
rs3735165	ENSG00000214022	ENST00000488943	benign		deleterious	0.01
rs3735165	ENSG00000214022	ENST00000425389	benign		deleterious - low confidence	0.01
rs3735165	ENSG00000214022	ENST00000540729	benign		deleterious - low confidence	0.01
rs3735165	ENSG00000214022	ENST00000397281	benign		deleterious - low confidence	0.01
rs3735165	ENSG00000214022	ENST00000444957	benign		deleterious - low confidence	0.01
rs17173702	ENSG00000214022	ENST00000519397	benign	0.297	deleterious
rs17173702	ENSG00000214022	ENST00000489432	benign	0.297	deleterious	0.01
rs17173702	ENSG00000214022	ENST00000475514	benign	0.232	deleterious	0.01
rs17173702	ENSG00000214022	ENST00000488943	benign	0.232	deleterious	0.01
rs17173702	ENSG00000214022	ENST00000425389	benign	0.297	deleterious	0.01
rs17173702	ENSG00000214022	ENST00000540729	benign	0.297	deleterious	0.01
rs17173702	ENSG00000214022	ENST00000397281	benign	0.297	deleterious	0.01
rs17173702	ENSG00000214022	ENST00000444957	benign	0.297	deleterious	0.01
rs17173703	ENSG00000214022	ENST00000519397	benign	0.405	tolerated	0.08
rs17173703	ENSG00000214022	ENST00000489432	possibly damaging	0.533	tolerated	0.08
rs17173703	ENSG00000214022	ENST00000475514	benign	0.013	tolerated	0.06
rs17173703	ENSG00000214022	ENST00000488943	benign	0.013	tolerated	0.05
rs17173703	ENSG00000214022	ENST00000425389	benign	0.405	tolerated	0.07
rs17173703	ENSG00000214022	ENST00000540729	benign	0.405	tolerated	0.07
rs17173703	ENSG00000214022	ENST00000397281	benign	0.405	tolerated	0.07
rs17173703	ENSG00000214022	ENST00000444957	benign	0.405	tolerated	0.07
rs35602868	ENSG00000183638	ENST00000382483	benign	0.219	tolerated	0.06
rs56335308	ENSG00000003989	ENST00000494857	benign	0.063	tolerated	0.09
rs56335308	ENSG00000003989	ENST00000522656	benign	0.063	tolerated	0.09
rs56335308	ENSG00000003989	ENST00000470360	benign	0.102	tolerated	0.09
rs56335308	ENSG00000003989	ENST00000004531	benign	0.044	tolerated	0.09
rs56335308	ENSG00000003989	ENST00000398090	benign	0.102	tolerated	0.09
rs1047030	ENSG00000120896	ENST00000240123	benign		tolerated	0.44
rs1047030	ENSG00000120896	ENST00000523965	benign		tolerated - low confidence	0.37
rs1047030	ENSG00000120896	ENST00000521554	benign	0.017	tolerated - low confidence	0.44
rs1047030	ENSG00000120896	ENST00000523348	benign	0.003	tolerated - low confidence	0.34
rs1047030	ENSG00000120896	ENST00000517962	benign	0.001	tolerated	0.55
rs1047030	ENSG00000120896	ENST00000428103	benign		tolerated	0.27
rs6468171	ENSG00000198042	ENST00000360128	benign		tolerated	1
rs2304748	ENSG00000129696	ENST00000360742	benign	0.115	deleterious	0.01
rs2304748	ENSG00000129696	ENST00000431156	benign	0.115	deleterious	0.01
rs2304748	ENSG00000129696	ENST00000520636	benign	0.115	deleterious	0.01
rs2304748	ENSG00000129696	ENST00000523305	benign	0.115	deleterious
rs2306899	ENSG00000085788	ENST00000397166	benign	0.302	deleterious	0.03
rs2306899	ENSG00000085788	ENST00000532222	benign	0.006	tolerated	0.06
rs2306899	ENSG00000085788	ENST00000520272	benign	0.302	deleterious	0.03
rs11785003	ENSG00000214954	ENST00000448384	benign	0.009	tolerated	0.52
rs2279112	ENSG00000136999	ENST00000259526	benign	0.001	tolerated	0.06
rs34591516	ENSG00000204882	ENST00000377741	benign	0.015	tolerated	0.4
rs4539	ENSG00000179142	ENST00000323110	benign		tolerated	0.58
rs34674752	ENSG00000179526	ENST00000532536	benign	0.177	tolerated	0.1
rs34674752	ENSG00000179526	ENST00000398712	benign	0.177	tolerated	0.13
rs481905	ENSG00000183784	ENST00000382387	benign		tolerated - low confidence	0.93
rs7023954	ENSG00000099810	ENST00000380172	benign	0.021	tolerated	0.18
rs7023954	ENSG00000099810	ENST00000460874	benign	0.147	tolerated	0.17
rs7023954	ENSG00000099810	ENST00000580900	benign	0.049	tolerated	0.1
rs76452347	ENSG00000196196	ENST00000354323	benign	0.431	deleterious - low confidence	0.04
rs10120210	ENSG00000106823	ENST00000344604	benign		tolerated - low confidence	0.27
rs10120210	ENSG00000106823	ENST00000375540	benign		tolerated	0.21
rs10120210	ENSG00000106823	ENST00000395534	benign		tolerated	0.21
rs10120210	ENSG00000106823	ENST00000444490	benign		tolerated - low confidence	0.28
rs2075663	ENSG00000204291	ENST00000375001	benign		tolerated	1
rs111245230	ENSG00000165124	ENST00000297826	probably damaging	0.999	deleterious	0.04
rs111245230	ENSG00000165124	ENST00000374469	probably damaging	0.999	deleterious	0.05
rs111245230	ENSG00000165124	ENST00000401783	probably damaging	0.999	tolerated	0.05
rs4574	ENSG00000136930	ENST00000259457	benign		tolerated	1
rs4574	ENSG00000136930	ENST00000441097	benign		tolerated	1
rs4574	ENSG00000136930	ENST00000536392	benign		tolerated	1
rs1128362	ENSG00000136933	ENST00000373544	possibly damaging	0.648	tolerated	0.41
rs1128362	ENSG00000136933	ENST00000373538	benign	0.017	tolerated	0.22
rs1128362	ENSG00000136933	ENST00000416065	benign	0.159	tolerated	0.59
rs1128362	ENSG00000136933	ENST00000394125	benign	0.017	tolerated	0.22
rs1128362	ENSG00000136933	ENST00000394124	possibly damaging	0.648	tolerated	0.41
rs2275260	ENSG00000119392	ENST00000309971	benign		tolerated	0.26
rs2275260	ENSG00000119392	ENST00000372770	benign		tolerated	0.26
rs184457	ENSG00000188483	ENST00000372491	benign	0.096	deleterious - low confidence
rs6271	ENSG00000123454	ENST00000393056	possibly damaging	0.54	tolerated	0.05
For the sake of briefness only protein coding transcripts with both SIFT and PolyPhen predictions are shown.
PolyPhen pred: PolyPhen prediction, SIFT pred: SIFT prediction. Functional predictions were not available for 3 nonsynonymous SNPs.

## Sheet: ST3
Supplementary Table 3. Seven loci which simultaneously show associations with all four molecular layers.				Ref
Locus	gSNP	Methylation	Transcription	Protein levels	Metabolite levels
GTF2B	rs10922502	cg10441013, cg11309454, cg13109106, cg14669130, cg18202412	GBP3, RBMXL1, GTF2B, CCBL2	Kynurenine--oxoglutarate transaminase 3	Imidazolelactate
CCNT2/CCNT2-AS1	rs4954192	cg00897703, cg01148193, cg02812142, cg02998028, cg04750100, cg07169764, cg11292593, cg12500956, cg19078520, cg20242066, cg20459655, cg20854539, cg26681139, cg26890182		Lactase-phlorizin hydrolase	1,5-anhydroglucitol (1,5-AG), X-12095, X-12094, X-12696
			MCM6, CCNT2, AC011893.3, TMEM163, CCNT2-AS1
ERAP1/ERAP2	rs709668	cg00188032, cg01741836, cg02291010, cg02587643, cg02632229, cg08175413, cg10178827, cg10202975, cg11214001, cg13012653, cg15919833, cg16492584, cg19933664, cg24742349, cg24982541	CAST, ERAP1, ERAP2, CTD-2260A17.1, LNPEP	Endoplasmic reticulum aminopeptidase 1, Endoplasmic reticulum aminopeptidase 2	X-17179, X-17166
C5orf56	rs12521868	cg00255919, cg00594167, cg01132150, cg01305625, cg01329434, cg02551604, cg03440556, cg03873281, cg04303330, cg04518342, cg04520704, cg05209330, cg06947286, cg06968155, cg07262247, cg07266144, cg07395648, cg07487948, cg07538946, cg08425479, cg09140281, cg09851765, cg09877947, cg11359771, cg11427534, cg11843238, cg12564285, cg13566430, cg13907973, cg14196790, cg14527110, cg14815361, cg15375424, cg1…	SLC22A5, SLC22A4, P4HA2, IRF1, RAD50, STAT1, AC116366.6, SCD, SHROOM1, LDLR, AC034220.3, PDLIM4	Complement C1q tumor necrosis factor-related protein 5	Isovalerylcarnitine, Octadecadienylcarnitine, Octadecenoylcarnitine, Isovalerylcarnitine/n-Butyl Oleate
SIK3	rs1076485	cg20608306, cg05256304, cg01368799, cg10130564, cg11861562, cg15534755, cg26566898, cg08985259, cg16524733, cg03742763, cg06928797, cg20270762, cg20386255, cg12051762, cg19354539, cg22692511, cg03276022, cg02157083, cg15950203	PCSK7, RP11-109L13.1, SIDT2, TAGLN, PAFAH1B2	Beta-endorphin, Proprotein convertase subtilisin/kexin type 7	Triglycerides in small VLDL, Triglycerides in small HDL, Concentration of medium VLDL particles, Concentration of small VLDL particles, Triglycerides in very small VLDL
SH2B3	rs3184504	cg10833066, cg26359133, cg24530795, cg08577424, cg11714320, cg03354235, cg07839457, cg07932199, cg11578064, cg16411857	SH2B3, STAT1, GBP4, GBP1, GBP5, PSTPIP2, GBP2, S100A10, MYADM, MAPKAPK5-AS1, UBE2L6, RFX2, COLQ, GPN3, ALDH2, BATF2, ANKRD22, TUBB6, APOL3, IRF4, OBFC1, FOS, PARP9, ATP2B1, LGALS3BP, PPP1R15A, SERPING1, TAGAP, MAL, TMEM116, VSIG10, ITGA5, KLF6, FCGR1A, TRAK1, INPP4B, TCF4, ARHGEF40, FAM109A, SLC31A2, EZR, ATP2B4, PSMB10, ANXA1, CD274, RAB11FIP1, LGALS1, CD79A, FAM212B, PARP14, RAB20, GNG7, IL2RB,…	Vascular cell adhesion protein 1, Platelet glycoprotein Ib alpha chain, Interleukin-2 receptor subunit beta, Lymphocyte activation gene 3 protein, Intercellular adhesion molecule 2, Low affinity immunoglobulin gamma Fc region receptor III-B	Kynurenine
APOE	rs7412	cg13880303, cg07773593, cg13375295, cg05644480, cg23270113, cg10762466, cg14660676, cg17901584, cg16094954, cg16000331, cg00285394, cg10178308, cg09379229	PVRL2, LDLR, ABCG1	Vacuolar protein sorting-associated protein 29, Centrosomal protein of 57 kDa, Protein CEI, CUB and zona pellucida-like domain-containing protein 1, Proteasome activator complex subunit 1, Selenoprotein S, Quinone oxidoreductase-like protein 1, Cardiotrophin-1, Protein S100-A13, Hemoglobin subunit theta-1, Inactive gamma-glutamyltranspeptidase 2, Guanine nucleotide-binding protein G(k) subunit al…	Free cholesterol in large LDL, Total cholesterol in LDL, Total cholesterol in large LDL, Total cholesterol in medium LDL, Total lipids in large LDL, Cholesterol esters in large LDL, Phospholipids in large LDL, Concentration of large LDL particles, Cholesterol esters in medium LDL, Total lipids in medium LDL, Free cholesterol in IDL, Total cholesterol in IDL, Phospholipids in medium LDL, Concentra…
gSNP: GWAS SNP.

## Sheet: ST4a
Supplementary Table 4a. MetaXcan results of SBP analysis using DGN whole blood transcriptome data.											Ref
gene	gene_name	gene_chr	gene_pos	zscore	effect_size	pvalue	var_g	pred_perf_r2	pred_perf_pvala	pred_perf_qval	n_snps_in_model
ENSG00000182511.7	FES	15	91432966	-18.5599	-0.91795	6.78e-77	0.202626	0.289841	2.05e-70	1.66e-69	43
ENSG00000011021.17	CLCN6	1	11884704	-18.3056	-0.79802	7.46e-75	0.228405	0.289621	2.36e-70	1.91e-69	49
ENSG00000130595.12	TNNT3	11	1950364	-15.707	-0.62885	1.35e-55	0.308463	0.384692	4.07e-99	5.2e-98	11
ENSG00000140474.8	ULK3	15	75132072	15.1085	0.528847	1.42e-51	0.422865	0.444177	1.85e-119	3.2e-118	17
ENSG00000103653.12	CSK	15	75084969	14.1989	1.53907	9.31e-46	0.044856	0.042609	2.49e-10	5.22e-10	31
ENSG00000177000.6	MTHFR	1	11856379	-13.6556	-0.52861	1.87e-42	0.318596	0.526872	1.12e-151	2.99e-150	29
ENSG00000172992.7	DCAKD	17	43119592	-11.1314	-0.38223	8.82e-29	0.393314	0.39917	6.99e-104	9.66e-103	75
ENSG00000118898.11	PPL	16	4959822	10.6238	0.447867	2.31e-26	0.267126	0.321994	1.08e-79	1.03e-78	24
ENSG00000076685.14	NT5C2	10	104899498	-10.1215	-0.48459	4.43e-24	0.217621	0.271678	2.35e-65	1.75e-64	25
ENSG00000072778.15	ACADVL	17	7124516	-9.93631	-0.75488	2.89e-23	0.080485	0.119575	2.73e-27	9.61e-27	23
ENSG00000047849.17	MAP4	3	48011476	9.76717	0.55893	1.56e-22	0.121895	0.179861	1.51e-41	7.3e-41	48
ENSG00000130177.10	CDC16	13	115019280	9.22052	0.252901	2.96e-20	0.663636	0.629584	1.31e-200	6.17e-199	27
ENSG00000169062.10	UPF3A	13	115059171	9.13297	0.491338	6.66e-20	0.183065	0.168278	9.87e-39	4.5e-38	47
ENSG00000164048.9	ZNF589	3	48311667	-8.9566	-0.23183	3.35e-19	0.630397	0.735269	9.48e-268	1.09e-265	26
ENSG00000156603.10	MED19	11	57475440	8.94868	0.312282	3.6e-19	0.372498	0.445552	5.9e-120	1.03e-118	61
ENSG00000158865.8	SLC5A11	16	24890056	-8.70278	-0.23378	3.24e-18	0.572488	0.749037	2.01e-278	2.54e-276	34
ENSG00000136448.7	NMT1	17	43162529	8.64044	0.736567	5.6e-18	0.061591	0.046184	4.29e-11	9.27e-11	61
ENSG00000177374.7	HIC1	17	1960214	8.61778	1.38067	6.83e-18	0.018713	0.026376	7.13e-07	1.28e-06	29
ENSG00000175826.7	CTDNEP1	17	7151360	8.60196	0.578507	7.84e-18	0.095448	0.143163	9.38e-33	3.75e-32	22
ENSG00000119487.12	MAPKAP1	9	128334593	-8.50668	-1.37649	1.79e-17	0.017539	0.028176	2.95e-07	5.41e-07	24
ENSG00000152404.11	CWF19L2	11	107262822	8.32748	1.16101	8.26e-17	0.023978	0.025654	1.02e-06	1.82e-06	30
ENSG00000085788.9	DDHD2	8	38107906	8.12307	0.856188	4.55e-16	0.04211	0.077567	6.91e-18	1.88e-17	16
ENSG00000096717.7	SIRT1	10	69661287	7.63136	0.395393	2.32e-14	0.163319	0.209051	8.06e-49	4.48e-48	15
ENSG00000131495.4	NDUFA2	5	140022848	-7.61328	-0.64483	2.67e-14	0.063627	0.099854	7.94e-23	2.5e-22	27
ENSG00000108654.7	DDX5	17	62498429	7.48037	0.347281	7.41e-14	0.243182	0.280795	7.03e-68	5.49e-67	11
ENSG00000134571.6	MYBPC3	11	47363605	7.44096	0.273934	1e-13	0.365682	0.370117	1.97e-94	2.36e-93	24
ENSG00000169398.15	PTK2	8	141840157	-7.42694	-1.02042	1.11e-13	0.025056	0.036683	4.57e-09	9.06e-09	14
ENSG00000075426.7	FOSL2	2	28627747	-7.31032	-0.83995	2.67e-13	0.037022	0.028629	2.37e-07	4.35e-07	35
ENSG00000183520.7	UTP11L	1	38482713	-7.30701	-0.60241	2.73e-13	0.074128	0.108303	9.97e-25	3.3e-24	16
ENSG00000117400.10	MPL	1	43810959	-7.2986	-0.47559	2.91e-13	0.098706	0.126982	5.44e-29	2e-28	37
ENSG00000167720.8	SRR	17	2217616	7.29518	0.223564	2.98e-13	0.474812	0.571992	1.02e-171	3.43e-170	18
ENSG00000120314.14	WDR55	5	140048985	7.27518	0.437727	3.46e-13	0.127525	0.176074	1.27e-40	6.01e-40	14
ENSG00000183386.5	FHL3	1	38466860	-7.19961	-0.20313	6.04e-13	0.676626	0.722952	1.16e-258	1.2e-256	38
ENSG00000149577.11	SIDT2	11	117058805	-7.16139	-0.21809	7.99e-13	0.582851	0.614195	1.8e-192	7.74e-191	21
ENSG00000198920.5	KIAA0753	17	6512858	-7.08785	-0.24722	1.36e-12	0.361067	0.407477	1.14e-106	1.65e-105	60
ENSG00000109180.10	OCIAD1	4	48835532	-6.91136	-0.63775	4.8e-12	0.053675	0.085899	1.01e-19	2.91e-19	5
C16orf55	C16orf55	16	89730945	-6.88341	-0.25613	5.84e-12	0.346924	0.384934	3.39e-99	4.34e-98	37
ENSG00000197020.6	ZNF100	19	21927949	-6.85756	-0.27282	7e-12	0.318586	0.519232	1.79e-148	4.62e-147	22
ENSG00000101294.12	HM13	20	30129801	-6.84266	-0.29769	7.77e-12	0.225415	0.284508	6.46e-69	5.12e-68	69
ENSG00000129235.6	TXNDC17	17	6545970	-6.77821	-0.74063	1.22e-11	0.03662	0.068248	7.49e-16	1.92e-15	21
ENSG00000095261.9	PSMD5	9	123591502	6.77293	0.682844	1.26e-11	0.043175	0.077123	8.65e-18	2.34e-17	5
ENSG00000092929.7	UNC13D	17	73832054	6.75601	0.712136	1.42e-11	0.04297	0.065325	3.23e-15	8.05e-15	7
ENSG00000066827.11	ZFAT	8	135607662	-6.75164	-0.72761	1.46e-11	0.042898	0.056972	2.07e-13	4.84e-13	24
ENSG00000183431.7	SF3A3	1	38439620	-6.71007	-0.28221	1.95e-11	0.303585	0.319702	5.11e-79	4.81e-78	69
ENSG00000182732.12	RGS6	14	72672989	-6.70052	-0.42161	2.08e-11	0.122527	0.135079	7.26e-31	2.79e-30	59
ENSG00000120662.11	MTRF1	13	41814284	6.67844	0.610683	2.42e-11	0.06198	0.081052	1.19e-18	3.31e-18	29
ENSG00000136999.4	NOV	8	120432570	6.63958	1.19494	3.15e-11	0.012517	0.020665	1.18e-05	1.99e-05	20
ENSG00000182372.6	CLN8	8	1719341	6.6155	0.328404	3.7e-11	0.197781	0.24542	2.94e-58	1.96e-57	31
ENSG00000214954.4	LRRC69	8	92172762	-6.5723	-0.29374	4.95e-11	0.236857	0.267816	2.69e-64	1.98e-63	32
ENSG00000221823.5	PPP3R1	2	68423366	6.55251	0.882228	5.66e-11	0.025664	0.054935	5.68e-13	1.31e-12	28
ENSG00000170185.5	USP38	4	144125527	-6.51655	-0.55318	7.19e-11	0.063859	0.094606	1.18e-21	3.61e-21	16
C11orf46	C11orf46	11	30352186	-6.50117	-0.21057	7.97e-11	0.496073	0.483902	2.71e-134	5.84e-133	39
ENSG00000171703.12	TCEA2	20	62692445	-6.46185	-0.58519	1.03e-10	0.056785	0.08755	4.37e-20	1.27e-19	30
ENSG00000172785.14	CBWD1	9	155010	-6.35732	-0.37103	2.05e-10	0.13786	0.165654	4.24e-38	1.91e-37	19
ENSG00000159479.12	MED8	1	43852534	-6.34007	-0.40771	2.3e-10	0.102911	0.125311	1.32e-28	4.8e-28	41
ENSG00000144668.7	ITGA9	3	37679306	6.32469	0.679585	2.54e-10	0.042291	0.071905	1.2e-16	3.14e-16	29
ENSG00000146007.6	ZMAT2	5	140083007	6.31755	0.963945	2.66e-10	0.021154	0.030739	8.42e-08	1.58e-07	13
ENSG00000113141.10	IK	5	140034354	6.27646	1.10525	3.46e-10	0.015617	0.01855	3.33e-05	5.5e-05	17
ENSG00000103275.14	UBE2I	16	1366284	6.26297	0.345266	3.78e-10	0.152133	0.17101	2.16e-39	9.96e-39	16
ENSG00000128829.7	EIF2AK4	15	40277072	-6.25252	-0.25585	4.04e-10	0.276578	0.338407	1.34e-84	1.39e-83	47
ENSG00000164465.14	DCBLD1	6	117833001	6.25054	0.246385	4.09e-10	0.257005	0.350571	2.58e-88	2.84e-87	38
ENSG00000204138.8	PHACTR4	1	28761498	6.20571	0.249015	5.44e-10	0.291923	0.334429	2.12e-83	2.16e-82	56
ENSG00000119402.11	FBXW2	9	123534973	-6.14189	-1.01306	8.15e-10	0.016649	0.036993	3.93e-09	7.81e-09	13
ENSG00000169504.10	CLIC4	1	25121332	6.10709	0.514265	1.01e-09	0.0679	0.097303	2.96e-22	9.18e-22	21
ENSG00000108443.9	RPS6KB1	17	57999186	6.05119	0.970092	1.44e-09	0.016102	0.02943	1.6e-07	2.97e-07	20
ENSG00000127947.11	PTPN12	7	77217990	5.99074	0.405204	2.09e-09	0.102849	0.125668	1.09e-28	3.98e-28	56
ENSG00000120647.5	CCDC77	12	525125	-5.97732	-0.21418	2.27e-09	0.355087	0.36209	6.74e-92	7.81e-91	70
ENSG00000145431.6	PDGFC	4	157787076	5.92039	1.03976	3.21e-09	0.015817	0.027011	5.23e-07	9.45e-07	18
ENSG00000177302.10	TOP3A	17	18196515	-5.89609	-0.42103	3.72e-09	0.085672	0.102403	2.13e-23	6.79e-23	30
ENSG00000143387.8	CTSK	1	150774742	-5.88228	-0.17463	4.05e-09	0.551587	0.542238	2.8e-158	8.13e-157	97
ENSG00000144749.9	LRIG1	3	66490454	-5.83584	-0.45547	5.35e-09	0.07287	0.127679	3.76e-29	1.38e-28	9
ENSG00000149591.12	TAGLN	11	117072770	-5.8122	-0.15919	6.17e-09	0.70493	0.691641	2.92e-237	2.29e-235	39
HMP19	HMP19	5	173571556	-5.80789	-0.34891	6.33e-09	0.130347	0.173137	6.57e-40	3.07e-39	35
ENSG00000164308.12	ERAP2	5	96233532	5.77164	0.139068	7.85e-09	0.783503	0.864916	0	0	84
ENSG00000135723.8	FHOD1	16	67272426	5.768	0.458987	8.02e-09	0.075387	0.130057	1.06e-29	3.95e-29	4
PITPNM3	PITPNM3	17	6407199	5.7471	0.321457	9.08e-09	0.14553	0.194504	3.65e-45	1.88e-44	24
ENSG00000118473.17	SGIP1	1	67106524	-5.71589	-0.26518	1.09e-08	0.1973	0.275397	2.21e-66	1.68e-65	36
ENSG00000167094.11	TTC16	9	130486112	-5.69423	-0.42714	1.24e-08	0.084926	0.125579	1.14e-28	4.17e-28	19
ENSG00000175727.8	MLXIP	12	122572947	5.67131	0.772537	1.42e-08	0.024624	0.021547	7.63e-06	1.3e-05	34
ENSG00000124198.8	ARFGEF2	20	47595753	5.66223	0.747934	1.49e-08	0.025944	0.024846	1.51e-06	2.67e-06	35
ENSG00000060642.6	PIGV	1	27119426	-5.64775	-0.24092	1.63e-08	0.221895	0.303609	2.46e-74	2.11e-73	28
ENSG00000164938.9	TP53INP1	8	95949920	5.58726	0.763223	2.31e-08	0.025662	0.038523	1.85e-09	3.74e-09	24
ENSG00000170464.5	DNAJC18	5	138762230	-5.52441	-0.26553	3.31e-08	0.212201	0.29249	3.65e-71	3e-70	5
ENSG00000175305.12	CCNE2	8	95900452	-5.48489	-0.90099	4.14e-08	0.017619	0.035481	8.24e-09	1.61e-08	11
ENSG00000213593.5	TMX2	11	57494259	-5.46373	-0.93551	4.66e-08	0.014573	0.031789	5.03e-08	9.55e-08	18
ENSG00000136141.10	LRCH1	13	47226507	-5.4341	-0.45773	5.51e-08	0.060404	0.093525	2.06e-21	6.24e-21	26
ENSG00000165609.8	NUDT5	10	12222734	5.42708	0.372966	5.73e-08	0.106868	0.167899	1.22e-38	5.55e-38	20
ENSG00000172766.14	NAA16	13	41918254	5.4145	0.810052	6.15e-08	0.023057	0.037297	3.38e-09	6.74e-09	18
ENSG00000142233.7	NTN5	19	49170465	5.40931	0.262681	6.33e-08	0.209623	0.350965	1.95e-88	2.15e-87	25
ENSG00000170145.4	SIK2	11	111537346	5.40494	0.335016	6.48e-08	0.119692	0.162413	2.55e-37	1.13e-36	29
ENSG00000113441.11	LNPEP	5	96322159	5.36338	0.287731	8.17e-08	0.1574	0.228205	9.78e-54	5.97e-53	42
ENSG00000180834.3	MAP6D1	3	183538523	5.33762	0.19284	9.42e-08	0.352377	0.395203	1.45e-102	1.95e-101	56
ENSG00000128604.14	IRF5	7	128583878	-5.32293	-0.17398	1.02e-07	0.426694	0.474663	9.61e-131	1.93e-129	23
ENSG00000170035.11	UBE2E3	2	181886644	-5.28746	-0.25983	1.24e-07	0.184276	0.224548	8.67e-53	5.18e-52	76
ENSG00000175161.9	CADM2	3	85565856	-5.17064	-0.42142	2.33e-07	0.068805	0.071897	1.2e-16	3.15e-16	70
ENSG00000168038.6	ULK4	3	41646006	-5.16246	-0.14268	2.44e-07	0.639844	0.706556	3.6e-247	3.21e-245	82
ENSG00000162545.5	CAMK2N1	1	20810799	5.15844	0.646028	2.49e-07	0.029177	0.050469	5.18e-12	1.16e-11	17
ENSG00000170298.11	LGALS9B	17	20362502	-5.15255	-0.20323	2.57e-07	0.285697	0.336425	5.31e-84	5.47e-83	33
ENSG00000213186.3	TRIM59	3	160176897	-5.14824	-0.33919	2.63e-07	0.107213	0.135984	4.47e-31	1.73e-30	23
FDXACB1	FDXACB1	11	111748374	-5.14573	-1.02626	2.66e-07	0.012426	0.02382	2.5e-06	4.37e-06	13
ENSG00000108666.5	C17orf75	17	30663791	-5.13782	-0.23416	2.78e-07	0.224162	0.262983	5.6e-63	4.04e-62	83
ENSG00000114738.6	MAPKAPK3	3	50667836	-5.11936	-0.27089	3.07e-07	0.153403	0.192044	1.5e-44	7.62e-44	24
ENSG00000077809.8	GTF2I	7	74123510	5.11597	1.07475	3.12e-07	0.010465	0.021015	9.91e-06	1.68e-05	5
ENSG00000163069.8	SGCB	4	52895760	-5.04125	-0.35046	4.62e-07	0.084263	0.076049	1.49e-17	3.99e-17	60
ENSG00000150527.12	CTAGE5	14	39795322	-5.03485	-0.8598	4.78e-07	0.015243	0.023354	3.14e-06	5.47e-06	15
ENSG00000121039.5	RDH10	8	74222182	5.01215	0.861607	5.38e-07	0.015055	0.037443	3.15e-09	6.29e-09	5
ENSG00000176974.13	SHMT1	17	18249010	5.00727	0.146637	5.52e-07	0.520911	0.606958	9.34e-189	3.85e-187	58
ENSG00000154025.11	SLC5A10	17	18889783	4.98532	0.38603	6.19e-07	0.079312	0.240025	7.87e-57	5.12e-56	49
ENSG00000114770.12	ABCC5	3	183686763	4.97506	0.175268	6.52e-07	0.349512	0.449244	2.72e-121	4.81e-120	24
ENSG00000055483.14	USP36	17	76814967	4.9238	0.52617	8.49e-07	0.040659	0.058242	1.1e-13	2.6e-13	23
ENSG00000163904.8	SENP2	3	185325812	4.92107	0.622374	8.61e-07	0.025417	0.029718	1.39e-07	2.58e-07	28
ENSG00000182179.6	UBA7	3	49847010	-4.91665	-0.2098	8.8e-07	0.239536	0.335644	9.13e-84	9.37e-83	25
ENSG00000188227.8	ZNF793	19	38016039	-4.91622	-0.29234	8.82e-07	0.121325	0.16263	2.26e-37	1e-36	42
ENSG00000198837.5	DENND4B	1	153910575	-4.86381	-0.71086	1.15e-06	0.020264	0.042093	3.21e-10	6.69e-10	14
ENSG00000090432.5	MUL1	1	20830299	-4.8073	-0.18525	1.53e-06	0.297468	0.36179	8.38e-92	9.66e-91	56
ENSG00000177697.13	CD151	11	836337	4.80063	0.129936	1.58e-06	0.752904	0.7683	2.2e-294	3.49e-292	69
ENSG00000189050.10	RNFT1	17	58035862	-4.79427	-0.24401	1.63e-06	0.153645	0.152313	6.52e-35	2.73e-34	49
ENSG00000178053.13	MLF1	3	158306997	4.76164	0.320684	1.92e-06	0.095644	0.130263	9.5e-30	3.55e-29	33
ENSG00000151465.9	CDC123	10	12265276	4.754	0.539558	1.99e-06	0.037088	0.064456	4.99e-15	1.23e-14	15
ENSG00000133794.13	ARNTL	11	13353506	-4.74025	-0.2477	2.13e-06	0.174331	0.20703	2.62e-48	1.44e-47	32
ENSG00000100106.15	TRIOBP	22	38132787	-4.72214	-0.19208	2.33e-06	0.297111	0.304918	1.03e-74	8.99e-74	77
ENSG00000127838.9	PNKD	2	219173316	-4.71561	-0.20398	2.41e-06	0.258299	0.280224	1.01e-67	7.91e-67	28
ENSG00000173960.8	UBXN2A	2	24188967	4.69175	0.381474	2.71e-06	0.071528	0.092394	3.68e-21	1.1e-20	24
ENSG00000185559.9	DLK1	14	101196791	4.68819	0.551999	2.76e-06	0.034965	0.043507	1.6e-10	3.39e-10	23
ENSG00000131979.14	GCH1	14	55339148	4.6629	0.340678	3.12e-06	0.076509	0.093349	2.25e-21	6.82e-21	56
ENSG00000164366.3	CCDC127	5	211601	-4.66145	-0.19587	3.14e-06	0.294571	0.330022	4.44e-82	4.42e-81	15
ENSG00000073614.7	KDM5A	12	443922	-4.6506	-0.2133	3.31e-06	0.223492	0.197797	5.5e-46	2.87e-45	96
ENSG00000130748.6	TMEM160	19	47550525	4.62036	0.675507	3.83e-06	0.02462	0.042322	2.87e-10	5.99e-10	9
ENSG00000166831.4	RBPMS2	15	65049939	4.60302	0.143582	4.16e-06	0.402674	0.494054	2.89e-138	6.55e-137	63
a The Bonnferroni corrected significance threshold for prediction performance p-value is 7.78E-05.
COLOC passed results are those with P_H3<0.5 and P_H4>0.5. For the sake of briefness only COLOC passed results are shown.
var_g: Variance of the gene expression;
pred_perf_r2: Prediction performance r2 i.e. The r2 of transcriptome model's correlation to gene's measured expression
pred_perf_pval: Prediction performance p-value i.e., P-value of the transcriptome model's correlation to gene's measured expression
pred_perf_qval: Prediction performance q-value i.e., q-value of the transcriptome model's correlation to gene's measured expression
n_snps_in_model: The number of SNPs in the model

## Sheet: ST4b
Supplementary Table 4b. MetaXcan results of DBP analysis using DGN whole blood transcriptome data.											Ref
gene	gene_name	gene_chr	gene_pos	zscore	effect_size	pvalue	var_g	pred_perf_r2	pred_perf_pvala	pred_perf_qval	n_snps_in_model
ENSG00000103653.12	CSK	15	75084969	19.7359	1.23352	1.06e-86	0.044856	0.042609	2.49e-10	5.22e-10	31
ENSG00000011021.17	CLCN6	1	11884704	-18.6277	-0.4657	1.91e-77	0.228405	0.289621	2.36e-70	1.91e-69	49
ENSG00000140474.8	ULK3	15	75132072	18.4524	0.373015	4.99e-76	0.422865	0.444177	1.85e-119	3.2e-118	17
ENSG00000182511.7	FES	15	91432966	-18.0633	-0.51436	6.2e-73	0.202626	0.289841	2.05e-70	1.66e-69	43
ENSG00000177000.6	MTHFR	1	11856379	-14.025	-0.31094	1.1e-44	0.318596	0.526872	1.12e-151	2.99e-150	29
ENSG00000168038.6	ULK4	3	41646006	13.6398	0.216659	2.32e-42	0.639844	0.706556	3.6e-247	3.21e-245	82
ENSG00000076685.14	NT5C2	10	104899498	-12.7289	-0.34204	4.08e-37	0.217621	0.271678	2.35e-65	1.75e-64	25
ENSG00000054282.11	SDCCAG8	1	243541357	12.4693	0.344227	1.1e-35	0.20301	0.217126	7.05e-51	4.08e-50	53
ENSG00000130595.12	TNNT3	11	1950364	-12.105	-0.2768	9.93e-34	0.308463	0.384692	4.07e-99	5.2e-98	11
ENSG00000047849.17	MAP4	3	48011476	11.8341	0.38894	2.6e-32	0.121895	0.179861	1.51e-41	7.3e-41	48
ENSG00000164048.9	ZNF589	3	48311667	-11.4066	-0.16921	3.87e-30	0.630397	0.735269	9.48e-268	1.09e-265	26
ENSG00000143702.11	CEP170	1	243353190	11.356	1.03547	6.92e-30	0.01919	0.024171	2.1e-06	3.7e-06	22
ENSG00000118898.11	PPL	16	4971625	10.6136	0.258322	2.58e-26	0.267126	0.321994	1.08e-79	1.03e-78	24
ENSG00000171703.12	TCEA2	20	62692445	-9.48667	-0.49462	2.39e-21	0.056977	0.08755	4.37e-20	1.27e-19	30
HMP19	HMP19	12	112577356	-9.2079	-0.31843	3.33e-20	0.130347	0.173137	6.57e-40	3.07e-39	35
ENSG00000072778.15	ACADVL	17	7124518	-9.13022	-0.40006	6.84e-20	0.080485	0.119575	2.73e-27	9.61e-27	23
C16orf55	C16orf55	12	111866590	-9.00609	-0.19494	2.14e-19	0.346924	0.384934	3.39e-99	4.34e-98	37
ENSG00000169504.10	CLIC4	1	25121332	8.9736	0.433288	2.87e-19	0.0679	0.097303	2.96e-22	9.18e-22	21
ENSG00000172992.7	DCAKD	17	43119591	-8.70143	-0.17288	3.28e-18	0.393314	0.39917	6.99e-104	9.66e-103	75
ENSG00000111328.2	CDK2AP1	12	123751205	8.03299	0.169115	9.51e-16	0.348856	0.423977	2.56e-112	3.99e-111	36
ENSG00000163904.8	SENP2	3	185325812	7.90694	0.580624	2.64e-15	0.025417	0.029718	1.39e-07	2.58e-07	28
ENSG00000175826.7	CTDNEP1	17	7151360	7.86593	0.305634	3.66e-15	0.095448	0.143163	9.38e-33	3.75e-32	22
ENSG00000136999.4	NOV	8	120432570	-7.84659	-0.79695	4.27e-15	0.012517	0.020665	1.18e-05	1.99e-05	20
ENSG00000197020.6	ZNF100	19	21927999	-7.68526	-0.17657	1.53e-14	0.318586	0.519232	1.79e-148	4.62e-147	22
ENSG00000119487.12	MAPKAP1	9	128334593	-7.62285	-0.71367	2.48e-14	0.017539	0.028176	2.95e-07	5.41e-07	24
ENSG00000087077.7	TRIP6	7	100467918	-7.60127	-0.26013	2.93e-14	0.128072	0.17229	1.06e-39	4.91e-39	26
ENSG00000117400.10	MPL	1	43810961	-7.45804	-0.27911	8.78e-14	0.098706	0.126982	5.44e-29	2e-28	37
ENSG00000197375.8	SLC22A5	5	131718375	7.4314	0.12136	1.07e-13	0.550879	0.63455	2.63e-203	1.26e-201	42
ENSG00000113742.8	CPEB4	5	173352131	-7.32922	-0.24999	2.31e-13	0.134553	0.170254	3.29e-39	1.51e-38	56
ENSG00000178053.13	MLF1	3	158306997	7.24494	0.277037	4.33e-13	0.095644	0.130263	9.5e-30	3.55e-29	33
ENSG00000101751.6	POLI	18	51821705	-7.17931	-0.13073	7.01e-13	0.440819	0.558857	1.13e-165	3.54e-164	27
ENSG00000164308.12	ERAP2	5	96233532	7.12562	0.098264	1.04e-12	0.783503	0.864916	0	0	84
ENSG00000101294.12	HM13	20	30129801	-7.09933	-0.17805	1.25e-12	0.225415	0.284508	6.46e-69	5.12e-68	69
ENSG00000130177.10	CDC16	13	115019280	7.09365	0.11241	1.31e-12	0.663636	0.629584	1.31e-200	6.17e-199	27
ENSG00000169398.15	PTK2	8	141840157	-7.06172	-0.55811	1.64e-12	0.025056	0.036683	4.57e-09	9.06e-09	14
ENSG00000092929.7	UNC13D	17	73832052	7.01065	0.426628	2.37e-12	0.04297	0.065325	3.23e-15	8.05e-15	7
ENSG00000134571.6	MYBPC3	11	47363605	6.89164	0.145715	5.52e-12	0.365682	0.370117	1.97e-94	2.36e-93	24
ENSG00000066827.11	ZFAT	8	135607662	-6.79049	-0.41983	1.12e-11	0.042898	0.056972	2.07e-13	4.84e-13	24
ENSG00000089163.4	SIRT4	12	120745586	6.78081	0.230763	1.2e-11	0.122058	0.146324	1.7e-33	6.88e-33	33
ENSG00000113441.11	LNPEP	5	96322159	6.76661	0.208039	1.32e-11	0.1574	0.228205	9.78e-54	5.97e-53	42
ENSG00000167004.8	PDIA3	15	44052034	-6.75231	-0.58488	1.46e-11	0.020725	0.029724	1.38e-07	2.58e-07	10
ENSG00000173209.17	AHSA2	2	61411446	6.68518	0.107364	2.31e-11	0.569661	0.675569	4.18e-227	2.81e-225	47
ENSG00000166582.5	CENPV	17	16251409	6.66557	0.16296	2.64e-11	0.256009	0.274928	2.98e-66	2.26e-65	50
ENSG00000121989.10	ACVR2A	2	148645240	6.63195	0.397616	3.31e-11	0.040201	0.055452	4.4e-13	1.02e-12	22
ENSG00000170185.5	USP38	4	144125527	-6.6245	-0.32261	3.48e-11	0.063859	0.094606	1.18e-21	3.61e-21	16
ENSG00000176125.3	UFSP1	7	100486843	-6.5841	-0.12882	4.58e-11	0.395266	0.464983	4.31e-127	8.3e-126	33
ENSG00000138829.6	FBN2	5	127794240	6.51336	0.143774	7.35e-11	0.316874	0.400825	1.96e-104	2.73e-103	44
ENSG00000085788.9	DDHD2	8	38107906	6.49711	0.392537	8.19e-11	0.04211	0.077567	6.91e-18	1.88e-17	16
ENSG00000170035.11	UBE2E3	2	181886644	-6.47468	-0.18212	9.5e-11	0.184276	0.224548	8.67e-53	5.18e-52	76
ENSG00000159479.12	MED8	1	43852534	-6.46581	-0.23898	1.01e-10	0.102911	0.125311	1.32e-28	4.8e-28	41
ENSG00000169062.10	UPF3A	13	115059171	6.42137	0.200376	1.35e-10	0.182859	0.168278	9.87e-39	4.5e-38	47
ENSG00000060642.6	PIGV	1	27119426	-6.3191	-0.15387	2.63e-10	0.221895	0.303609	2.46e-74	2.11e-73	28
ENSG00000149577.11	SIDT2	11	117058805	-6.31239	-0.1106	2.75e-10	0.582851	0.614195	1.8e-192	7.74e-191	21
ENSG00000152404.11	CWF19L2	11	107262822	6.3106	0.504346	2.78e-10	0.023978	0.025654	1.02e-06	1.82e-06	30
ENSG00000170145.4	SIK2	11	111537346	6.25308	0.22258	4.02e-10	0.119692	0.162413	2.55e-37	1.13e-36	29
ENSG00000175727.8	MLXIP	12	122574261	6.23336	0.488863	4.57e-10	0.024624	0.021547	7.63e-06	1.3e-05	34
ENSG00000138468.11	SENP7	3	101137567	-6.21969	-0.19007	4.98e-10	0.162495	0.231311	1.52e-54	9.41e-54	27
ENSG00000154016.9	GRAP	17	18937468	6.20492	0.220795	5.47e-10	0.128643	0.132898	2.33e-30	8.8e-30	82
ENSG00000182179.6	UBA7	3	49847010	-6.20478	-0.15187	5.48e-10	0.239536	0.335644	9.13e-84	9.37e-83	25
ENSG00000118473.17	SGIP1	1	67106524	-6.19861	-0.16249	5.7e-10	0.1973	0.275397	2.21e-66	1.68e-65	36
ENSG00000114738.6	MAPKAPK3	3	50667836	-6.1908	-0.18699	5.99e-10	0.153403	0.192044	1.5e-44	7.62e-44	24
ENSG00000143570.13	SLC39A1	1	153935882	-6.1322	-0.45027	8.67e-10	0.025909	0.049159	9.89e-12	2.19e-11	11
ENSG00000136448.7	NMT1	17	43157681	6.12294	0.300102	9.19e-10	0.061591	0.046184	4.29e-11	9.27e-11	61
ENSG00000156603.10	MED19	11	57475440	6.06919	0.122994	1.29e-09	0.372498	0.445552	5.9e-120	1.03e-118	61
ENSG00000133794.13	ARNTL	11	13353506	-6.05722	-0.18138	1.38e-09	0.174331	0.20703	2.62e-48	1.44e-47	32
ENSG00000198837.5	DENND4B	1	153910575	-6.03836	-0.50774	1.56e-09	0.020264	0.042093	3.21e-10	6.69e-10	14
ENSG00000128829.7	EIF2AK4	15	40277072	-6.01438	-0.14276	1.81e-09	0.276578	0.338407	1.34e-84	1.39e-83	47
ENSG00000182372.6	CLN8	8	1719341	6.00824	0.170756	1.88e-09	0.197781	0.24542	2.94e-58	1.96e-57	31
ENSG00000154025.11	SLC5A10	17	18889783	5.87354	0.227281	4.27e-09	0.101395	0.240025	7.87e-57	5.12e-56	49
ENSG00000169230.5	PRELID1	5	176732368	5.78063	0.133579	7.44e-09	0.267752	0.338287	1.45e-84	1.51e-83	18
ENSG00000025039.9	RRAGD	6	90098172	5.70155	0.385717	1.19e-08	0.032766	0.052901	1.56e-12	3.54e-12	21
ENSG00000140265.8	ZSCAN29	15	43656797	-5.69742	-0.19876	1.22e-08	0.12338	0.155491	1.15e-35	4.88e-35	16
ENSG00000138439.10	FAM117B	2	203567191	5.69463	0.103929	1.24e-08	0.465567	0.506839	2.2e-143	5.31e-142	24
ENSG00000130748.6	TMEM160	19	47550527	5.67586	0.478074	1.38e-08	0.02462	0.042322	2.87e-10	5.99e-10	9
ENSG00000167720.8	SRR	17	2217616	5.59375	0.099026	2.22e-08	0.474812	0.571992	1.02e-171	3.43e-170	18
ENSG00000177302.10	TOP3A	17	18196532	-5.58928	-0.23146	2.28e-08	0.085672	0.102403	2.13e-23	6.79e-23	30
ENSG00000015153.10	YAF2	12	42591529	-5.58636	-0.50806	2.32e-08	0.017946	0.031247	6.56e-08	1.24e-07	11
ENSG00000177374.7	HIC1	17	1960215	5.58573	0.517745	2.33e-08	0.018713	0.026376	7.13e-07	1.28e-06	29
ENSG00000141510.11	TP53	17	7577977	-5.57145	-0.43804	2.53e-08	0.02847	0.037825	2.61e-09	5.23e-09	35
ENSG00000142233.7	NTN5	19	49170501	5.56311	0.155764	2.65e-08	0.209623	0.350965	1.95e-88	2.15e-87	25
ENSG00000103248.13	MTHFSD	16	86576312	5.55781	0.099522	2.73e-08	0.498737	0.620344	1.1e-195	4.91e-194	33
ENSG00000124788.13	ATXN1	6	16530533	5.48538	0.264049	4.13e-08	0.064325	0.109109	6.56e-25	2.17e-24	7
ENSG00000145431.6	PDGFC	4	157787076	5.45578	0.552716	4.88e-08	0.015817	0.027011	5.23e-07	9.45e-07	18
ENSG00000176974.13	SHMT1	17	18249022	5.42924	0.091784	5.66e-08	0.520911	0.606958	9.34e-189	3.85e-187	58
ENSG00000164465.14	DCBLD1	6	117833001	5.42821	0.122535	5.69e-08	0.257005	0.350571	2.58e-88	2.84e-87	38
ENSG00000165626.12	BEND7	10	13525729	5.41998	0.189057	5.96e-08	0.123441	0.120413	1.76e-27	6.2e-27	75
ENSG00000120662.11	MTRF1	13	41814124	5.41625	0.287376	6.09e-08	0.06198	0.081052	1.19e-18	3.31e-18	29
ENSG00000112584.8	FAM120B	6	170657972	5.37759	0.173873	7.55e-08	0.139455	0.244688	4.59e-58	3.05e-57	55
ENSG00000116353.11	MECR	1	29538420	-5.32326	-0.19834	1.02e-07	0.104354	0.114735	3.47e-26	1.19e-25	95
C11orf67	C11orf67	11	14906676	-5.27406	-0.22285	1.33e-07	0.077943	0.118372	5.14e-27	1.8e-26	18
ENSG00000128973.7	CLN6	15	68524440	5.26825	0.081436	1.38e-07	0.583219	0.726475	3.22e-261	3.42e-259	36
ENSG00000129007.10	CALML4	15	68490730	5.26535	0.133315	1.4e-07	0.211452	0.296869	2.09e-72	1.74e-71	49
ENSG00000075426.7	FOSL2	2	28627747	-5.24529	-0.34534	1.56e-07	0.037022	0.028629	2.37e-07	4.35e-07	35
ENSG00000164938.9	TP53INP1	8	95949920	5.24426	0.410144	1.57e-07	0.025662	0.038523	1.85e-09	3.74e-09	24
ENSG00000065361.10	ERBB3	12	56485465	5.16814	0.150469	2.36e-07	0.178563	0.219084	2.22e-51	1.3e-50	11
ENSG00000135723.8	FHOD1	16	67272426	5.15665	0.23498	2.51e-07	0.075387	0.130057	1.06e-29	3.95e-29	4
ENSG00000172785.14	CBWD1	9	155010	-5.08286	-0.1707	3.72e-07	0.13786	0.165654	4.24e-38	1.91e-37	19
ENSG00000130751.5	NPAS1	19	47536055	5.03945	0.784633	4.67e-07	0.007582	0.017376	5.95e-05	9.69e-05	6
ENSG00000263002.3	ZNF234	19	44654433	5.02133	0.296639	5.13e-07	0.04268	0.063328	8.76e-15	2.15e-14	17
ENSG00000170464.5	DNAJC18	5	138762230	-5.00317	-0.13776	5.64e-07	0.212201	0.29249	3.65e-71	3e-70	5
ENSG00000149591.12	TAGLN	11	117072768	-4.98166	-0.07837	6.3e-07	0.70493	0.691641	2.92e-237	2.29e-235	39
ENSG00000114030.8	KPNA1	3	122187294	-4.96096	-0.35429	7.01e-07	0.029956	0.053136	1.39e-12	3.15e-12	16
ENSG00000103942.8	HOMER2	15	83582250	4.92061	0.246827	8.63e-07	0.061102	0.070508	2.41e-16	6.28e-16	32
FDXACB1	FDXACB1	11	111748374	-4.88903	-0.55932	1.01e-06	0.012426	0.02382	2.5e-06	4.37e-06	13
ENSG00000162545.5	CAMK2N1	1	20810799	4.87006	0.349178	1.12e-06	0.029177	0.050469	5.18e-12	1.16e-11	17
C8orf38	C8orf38	11	1584212	4.81308	0.380395	1.49e-06	0.022373	0.035556	7.94e-09	1.56e-08	34
ENSG00000107611.10	CUBN	10	17018897	4.78984	0.089871	1.67e-06	0.460814	0.478563	3.11e-132	6.45e-131	45
ENSG00000120314.14	WDR55	5	140048985	4.77273	0.164729	1.82e-06	0.127525	0.176074	1.27e-40	6.01e-40	14
ENSG00000241878.5	PISD	22	32036448	4.76605	0.089979	1.88e-06	0.409176	0.459744	3.84e-125	7.12e-124	50
ENSG00000128039.6	SRD5A3	4	56225770	-4.74018	-0.07311	2.14e-06	0.565773	0.60656	1.49e-188	6.1e-187	208
ENSG00000175305.12	CCNE2	8	95900452	-4.73545	-0.44685	2.19e-06	0.017619	0.035481	8.24e-09	1.61e-08	11
ENSG00000221823.5	PPP3R1	2	68444679	4.70716	0.363754	2.51e-06	0.025664	0.054935	5.68e-13	1.31e-12	28
ENSG00000116157.5	GPX7	1	53071384	4.70471	0.079522	2.54e-06	0.529841	0.536708	7.05e-156	1.99e-154	55
ENSG00000147905.13	ZCCHC7	9	37239341	4.66233	0.213633	3.13e-06	0.076521	0.090395	1.02e-20	3.03e-20	21
ENSG00000204084.8	INPP5B	1	38369549	4.65697	0.08626	3.21e-06	0.446623	0.552469	8.46e-163	2.59e-161	28
ENSG00000090432.5	MUL1	1	20830299	-4.65152	-0.10237	3.3e-06	0.297468	0.36179	8.38e-92	9.66e-91	56
ENSG00000188227.8	ZNF793	19	38018753	-4.63948	-0.1608	3.49e-06	0.121325	0.16263	2.26e-37	1e-36	42
ENSG00000120833.9	SOCS2	12	93970427	4.63642	0.212856	3.55e-06	0.074431	0.067729	9.72e-16	2.47e-15	49
ENSG00000116874.7	WARS2	1	119628567	-4.62084	-0.09694	3.82e-06	0.358046	0.382706	1.79e-98	2.26e-97	64
ENSG00000182732.12	RGS6	14	72714905	-4.61849	-0.1689	3.87e-06	0.122527	0.135079	7.26e-31	2.79e-30	59
ENSG00000131495.4	NDUFA2	5	140022848	-4.59809	-0.22319	4.26e-06	0.063627	0.099854	7.94e-23	2.5e-22	27
ENSG00000070495.10	JMJD6	17	74715893	-4.59559	-0.09879	4.32e-06	0.366381	0.384663	4.16e-99	5.31e-98	27
a The Bonnferroni corrected significance threshold for prediction performance p-value is 7.78E-05.
COLOC passed results are those with P_H3<0.5 and P_H4>0.5. For the sake of briefness only COLOC passed results are shown.
var_g: Variance of the gene expression;
pred_perf_r2: Prediction performance r2 i.e. The r2 of transcriptome model's correlation to gene's measured expression
pred_perf_pval: Prediction performance p-value i.e., P-value of the transcriptome model's correlation to gene's measured expression
pred_perf_qval: Prediction performance q-value i.e., q-value of the transcriptome model's correlation to gene's measured expression
n_snps_in_model: The number of SNPs in the model

## Sheet: ST4c
Supplementary Table 4c. MetaXcan results of PP analysis using DGN whole blood transcriptome data.											Ref
gene	gene_name	gene_chr	gene_pos	zscore	effect_size	pvalue	var_g	pred_perf_r2	pred_perf_pvala	pred_perf_qval	n_snps_in_model
ENSG00000168038.6	ULK4	3	41646006	-18.652	-0.34973	1.22e-77	0.639844	0.706556	3.6e-247	3.21e-245	82
ENSG00000136999.4	NOV	8	120432570	15.9466	1.93515	3.01e-57	0.012517	0.020665	1.18e-05	1.99e-05	20
ENSG00000183520.7	UTP11L	1	38482713	-14.0879	-0.78896	4.51e-45	0.074128	0.108303	9.97e-25	3.3e-24	16
ENSG00000130595.12	TNNT3	11	1950364	-13.0922	-0.35703	3.65e-39	0.308463	0.384692	4.07e-99	5.2e-98	11
ENSG00000182511.7	FES	15	91432966	-12.4876	-0.42075	8.72e-36	0.202626	0.289841	2.05e-70	1.66e-69	43
ENSG00000183431.7	SF3A3	1	38439620	-11.5849	-0.3271	4.92e-31	0.303585	0.319702	5.11e-79	4.81e-78	69
ENSG00000011021.17	CLCN6	1	11884704	-10.9404	-0.32288	7.39e-28	0.228405	0.289621	2.36e-70	1.91e-69	49
ENSG00000198920.5	KIAA0753	17	6512858	-10.839	-0.25766	2.25e-27	0.361067	0.407477	1.14e-106	1.65e-105	60
ENSG00000129235.6	TXNDC17	17	6545970	-10.635	-0.79163	2.05e-26	0.03662	0.068248	7.49e-16	1.92e-15	21
ENSG00000183386.5	FHL3	1	38466860	-10.2475	-0.19539	1.21e-24	0.676626	0.722952	1.16e-258	1.2e-256	38
ENSG00000204084.8	INPP5B	1	38369549	-9.32763	-0.20539	1.08e-20	0.446623	0.552469	8.46e-163	2.59e-161	28
ENSG00000158865.8	SLC5A11	16	24890056	-9.14712	-0.16779	5.85e-20	0.572488	0.749037	2.01e-278	2.54e-276	34
ENSG00000172992.7	DCAKD	17	43119591	-9.06284	-0.21161	1.27e-19	0.393314	0.39917	6.99e-104	9.66e-103	75
ENSG00000214954.4	LRRC69	8	92172762	-8.86617	-0.26918	7.57e-19	0.236857	0.267816	2.69e-64	1.98e-63	32
ENSG00000087077.7	TRIP6	7	100467918	8.68845	0.352342	3.67e-18	0.128072	0.17229	1.06e-39	4.91e-39	26
PITPNM3	PITPNM3	17	6407199	8.65293	0.329001	5.02e-18	0.14553	0.194504	3.65e-45	1.88e-44	24
ENSG00000144668.7	ITGA9	3	37679306	8.22526	0.597872	1.95e-16	0.042291	0.071905	1.2e-16	3.14e-16	29
ENSG00000177000.6	MTHFR	1	11856379	-7.89793	-0.208	2.84e-15	0.318596	0.526872	1.12e-151	2.99e-150	29
ENSG00000152219	C11orf46	11	30352186	-7.88722	-0.17351	3.09e-15	0.496073	0.483902	2.71e-134	5.84e-133	39
ENSG00000108654.7	DDX5	17	62500026	7.84868	0.248939	4.2e-15	0.243182	0.280795	7.03e-68	5.49e-67	11
ENSG00000096717.7	SIRT1	10	69661287	7.71163	0.271787	1.24e-14	0.163319	0.209051	8.06e-49	4.48e-48	15
ENSG00000136448.7	NMT1	17	43157681	7.66823	0.446201	1.74e-14	0.061591	0.046184	4.29e-11	9.27e-11	61
ENSG00000156603.10	MED19	11	57475440	7.65501	0.179833	1.93e-14	0.372498	0.445552	5.9e-120	1.03e-118	61
ENSG00000144749.9	LRIG1	3	66490454	-7.61762	-0.4037	2.58e-14	0.07287	0.127679	3.76e-29	1.38e-28	9
ENSG00000177374.7	HIC1	17	1960215	7.57528	0.826469	3.58e-14	0.018713	0.026376	7.13e-07	1.28e-06	29
ENSG00000130177.10	CDC16	13	115019280	7.5086	0.140428	5.98e-14	0.663636	0.629584	1.31e-200	6.17e-199	27
ENSG00000169062.10	UPF3A	13	115059171	7.48798	0.273988	6.99e-14	0.183065	0.168278	9.87e-39	4.5e-38	47
ENSG00000152404.11	CWF19L2	11	107262822	7.31865	0.693496	2.5e-13	0.023978	0.025654	1.02e-06	1.82e-06	30
ENSG00000093167.13	LRRFIP2	3	37159649	7.2685	0.257935	3.64e-13	0.170306	0.203055	2.64e-47	1.42e-46	63
ENSG00000213593.5	TMX2	11	57494259	-7.25959	-0.84673	3.88e-13	0.014573	0.031789	5.03e-08	9.55e-08	18
ENSG00000103275.14	UBE2I	16	1366284	7.21139	0.269983	5.54e-13	0.152133	0.17101	2.16e-39	9.96e-39	16
ENSG00000143387.8	CTSK	1	150774742	-7.15731	-0.14444	8.23e-13	0.551587	0.542238	2.8e-158	8.13e-157	97
ENSG00000131495.4	NDUFA2	5	140022848	-7.02874	-0.40418	2.08e-12	0.063627	0.099854	7.94e-23	2.5e-22	27
ENSG00000072778.15	ACADVL	17	7124518	-7.00831	-0.36308	2.41e-12	0.080485	0.119575	2.73e-27	9.61e-27	23
ENSG00000095261.9	PSMD5	9	123591518	6.97971	0.479647	2.96e-12	0.043175	0.077123	8.65e-18	2.34e-17	5
ENSG00000119402.11	FBXW2	9	123534973	-6.90053	-0.77666	5.18e-12	0.016649	0.036993	3.93e-09	7.81e-09	13
ENSG00000177697.13	CD151	11	836337	6.85252	0.125792	7.26e-12	0.752904	0.7683	2.2e-294	3.49e-292	69
ENSG00000140474.8	ULK3	15	75132072	6.81104	0.162389	9.69e-12	0.422865	0.444177	1.85e-119	3.2e-118	17
ENSG00000241839.5	PLEKHO2	15	65147147	-6.67489	-0.20044	2.47e-11	0.232577	0.26472	1.89e-63	1.37e-62	38
ENSG00000108443.9	RPS6KB1	17	57999186	6.65378	0.727328	2.86e-11	0.016102	0.02943	1.6e-07	2.97e-07	20
ENSG00000118898.11	PPL	16	4971625	6.63441	0.190462	3.26e-11	0.267126	0.321994	1.08e-79	1.03e-78	24
ENSG00000239282.3	GATSL3	22	30683361	-6.615	-0.21581	3.72e-11	0.191666	0.255913	4.59e-61	3.21e-60	17
ENSG00000085788.9	DDHD2	8	38107906	6.56189	0.469444	5.31e-11	0.04211	0.077567	6.91e-18	1.88e-17	16
ENSG00000109180.10	OCIAD1	4	48835532	-6.55922	-0.41086	5.41e-11	0.053675	0.085899	1.01e-19	2.91e-19	5
ENSG00000173960.8	UBXN2A	2	24188967	6.48455	0.357852	8.9e-11	0.071528	0.092394	3.68e-21	1.1e-20	24
ENSG00000101019.17	UQCC	20	33945157	-6.44797	-0.17424	1.13e-10	0.312716	0.345787	7.59e-87	8.16e-86	32
KLHDC5	KLHDC5	12	27944463	6.41344	0.312146	1.42e-10	0.095237	0.118509	4.78e-27	1.67e-26	30
ENSG00000120314.14	WDR55	5	140048985	6.41265	0.261743	1.43e-10	0.127525	0.176074	1.27e-40	6.01e-40	14
ENSG00000213186.3	TRIM59	3	160176897	-6.35652	-0.28431	2.06e-10	0.107213	0.135984	4.47e-31	1.73e-30	23
ENSG00000119487.12	MAPKAP1	9	128334593	-6.34999	-0.69887	2.15e-10	0.017539	0.028176	2.95e-07	5.41e-07	24
ENSG00000113141.10	IK	5	140034354	6.23416	0.747149	4.54e-10	0.015617	0.01855	3.33e-05	5.5e-05	17
ENSG00000118961.10	C2orf43	2	20953335	6.21256	0.14276	5.21e-10	0.396588	0.498937	3.32e-140	7.71e-139	24
ENSG00000168268.6	NT5DC2	3	52563728	-6.1959	-0.16039	5.8e-10	0.310317	0.360067	2.9e-91	3.32e-90	69
ENSG00000179979.7	CRIPAK	4	1387560	-6.16371	-0.1134	7.11e-10	0.631472	0.579993	1.72e-175	6.04e-174	127
ENSG00000182732.12	RGS6	14	72714905	-6.10366	-0.26051	1.04e-09	0.122527	0.135079	7.26e-31	2.79e-30	59
ENSG00000221823.5	PPP3R1	2	68444679	6.0067	0.547607	1.89e-09	0.025664	0.054935	5.68e-13	1.31e-12	28
ENSG00000157168.13	NRG1	8	32059725	-5.97608	-0.1378	2.29e-09	0.409423	0.406884	1.82e-106	2.61e-105	102
ENSG00000175826.7	CTDNEP1	17	7151360	5.95782	0.27303	2.56e-09	0.095448	0.143163	9.38e-33	3.75e-32	22
ENSG00000204138.8	PHACTR4	1	28761498	5.9292	0.161451	3.04e-09	0.291923	0.334429	2.12e-83	2.16e-82	56
ENSG00000166831.4	RBPMS2	15	65049939	5.8742	0.124479	4.25e-09	0.402674	0.494054	2.89e-138	6.55e-137	63
ENSG00000075426.7	FOSL2	2	28627747	-5.85938	-0.4571	4.65e-09	0.037022	0.028629	2.37e-07	4.35e-07	35
ENSG00000196331.5	HIST1H2BO	6	27861436	5.85235	1.08205	4.85e-09	0.005763	0.016185	0.000107	0.000172	7
ENSG00000120647.5	CCDC77	12	525125	-5.83458	-0.1434	5.39e-09	0.355087	0.36209	6.74e-92	7.81e-91	70
ENSG00000147874.6	HAUS6	9	19078129	-5.75768	-0.71094	8.53e-09	0.012485	0.03965	1.07e-09	2.17e-09	4
ENSG00000111328.2	CDK2AP1	12	123751205	-5.75288	-0.14441	8.77e-09	0.348856	0.423977	2.56e-112	3.99e-111	36
ENSG00000163069.8	SGCB	4	52895760	-5.71732	-0.26933	1.08e-08	0.084263	0.076049	1.49e-17	3.99e-17	60
C8orf40	C8orf40	8	42402225	5.66222	0.183723	1.49e-08	0.196722	0.260641	2.42e-62	1.73e-61	31
ENSG00000165609.8	NUDT5	10	12222734	5.66061	0.267096	1.51e-08	0.106868	0.167899	1.22e-38	5.55e-38	20
ENSG00000106683.10	LIMK1	7	73517059	5.64573	0.127085	1.64e-08	0.406199	0.477257	9.84e-132	2.03e-130	24
ENSG00000056586.11	RC3H2	9	125637228	-5.63355	-0.62131	1.77e-08	0.020153	0.033232	2.48e-08	4.77e-08	14
ENSG00000105656.7	ELL	19	18593205	-5.57735	-0.15366	2.44e-08	0.293764	0.33756	2.41e-84	2.5e-83	37
ENSG00000146007.6	ZMAT2	5	140082257	5.55761	0.574609	2.73e-08	0.021154	0.030739	8.42e-08	1.58e-07	13
ENSG00000150527.12	CTAGE5	14	39795322	-5.54862	-0.64681	2.88e-08	0.015243	0.023354	3.14e-06	5.47e-06	15
ENSG00000116260.12	QSOX1	1	180148567	-5.52995	-0.12372	3.2e-08	0.41008	0.447839	8.79e-121	1.55e-119	55
ENSG00000167720.8	SRR	17	2217616	5.5091	0.115076	3.61e-08	0.474812	0.571992	1.02e-171	3.43e-170	18
ENSG00000120662.11	MTRF1	13	41814124	5.39495	0.334855	6.85e-08	0.06198	0.081052	1.19e-18	3.31e-18	29
ENSG00000106804.6	C5	9	123763585	-5.38939	-0.17916	7.07e-08	0.189985	0.230836	2.02e-54	1.25e-53	27
ENSG00000166839.12	ANKDD1A	15	65227572	-5.29938	-0.09136	1.16e-07	0.719161	0.721762	8.35e-258	8.4e-256	19
ENSG00000005156.7	LIG3	17	33319798	5.2151	0.135704	1.84e-07	0.307131	0.384983	3.27e-99	4.19e-98	17
ENSG00000156858.7	PRR14	16	30664900	5.21053	0.724031	1.88e-07	0.011798	0.016295	0.000102	0.000163	9
ENSG00000070759.12	TESK2	1	45883214	-5.18132	-0.27293	2.2e-07	0.07532	0.096442	4.6e-22	1.42e-21	23
ENSG00000124198.8	ARFGEF2	20	47595829	5.16236	0.463166	2.44e-07	0.025944	0.024846	1.51e-06	2.67e-06	35
ENSG00000149577.11	SIDT2	11	117058805	-5.13716	-0.10599	2.79e-07	0.582851	0.614195	1.8e-192	7.74e-191	21
ENSG00000140931.15	CMTM3	16	66642786	5.12699	0.138747	2.94e-07	0.300666	0.348559	1.07e-87	1.17e-86	17
ENSG00000145284.7	SCD5	4	83635351	-5.10938	-0.10218	3.23e-07	0.545815	0.628762	3.63e-200	1.69e-198	14
ENSG00000127947.11	PTPN12	7	77217990	5.10725	0.234042	3.27e-07	0.102849	0.125668	1.09e-28	3.98e-28	56
ENSG00000136811.11	ODF2	9	131240518	5.09209	0.726226	3.54e-07	0.011996	0.018962	2.72e-05	4.51e-05	8
ENSG00000134571.6	MYBPC3	11	47363605	5.03865	0.125916	4.69e-07	0.365682	0.370117	1.97e-94	2.36e-93	24
ENSG00000189050.10	RNFT1	17	58035862	-5.01436	-0.17379	5.32e-07	0.153645	0.152313	6.52e-35	2.73e-34	49
ENSG00000128604.14	IRF5	7	128583878	-4.98438	-0.11075	6.22e-07	0.426694	0.474663	9.61e-131	1.93e-129	23
ENSG00000136141.10	LRCH1	13	47227239	-4.92023	-0.28298	8.64e-07	0.060404	0.093525	2.06e-21	6.24e-21	26
ENSG00000198042.6	MAK16	8	33350523	4.89705	0.333027	9.73e-07	0.043612	0.055215	4.95e-13	1.14e-12	30
ENSG00000107338.8	SHB	9	37994171	-4.87369	-0.21916	1.1e-06	0.106807	0.112226	1.29e-25	4.35e-25	48
ENSG00000117400.10	MPL	1	43810961	-4.7865	-0.21159	1.7e-06	0.098706	0.126982	5.44e-29	2e-28	37
ENSG00000160285.10	LSS	21	47628397	-4.77889	-0.11148	1.76e-06	0.413605	0.445281	7.39e-120	1.29e-118	43
ENSG00000127838.9	PNKD	2	219173316	-4.7524	-0.13922	2.01e-06	0.258299	0.280224	1.01e-67	7.91e-67	28
ENSG00000185651.10	UBE2L3	22	21941030	-4.7395	-0.1416	2.14e-06	0.233906	0.28518	4.19e-69	3.33e-68	52
ENSG00000108666.5	C17orf75	17	30664313	-4.73507	-0.1465	2.19e-06	0.224162	0.262983	5.6e-63	4.04e-62	83
ENSG00000073614.7	KDM5A	12	443958	-4.71225	-0.14683	2.45e-06	0.223492	0.197797	5.5e-46	2.87e-45	96
ENSG00000182372.6	CLN8	8	1719341	4.70621	0.158897	2.52e-06	0.197781	0.24542	2.94e-58	1.96e-57	31
ENSG00000128829.7	EIF2AK4	15	40277072	-4.70298	-0.13101	2.56e-06	0.276578	0.338407	1.34e-84	1.39e-83	47
ENSG00000172785.14	CBWD1	9	155010	-4.67472	-0.18621	2.94e-06	0.13786	0.165654	4.24e-38	1.91e-37	19
ENSG00000077809.8	GTF2I	7	74123510	4.66359	0.668647	3.11e-06	0.010465	0.021015	9.91e-06	1.68e-05	5
ENSG00000183049.8	CAMK1D	10	12634513	4.66094	0.124097	3.15e-06	0.345959	0.392478	1.15e-101	1.53e-100	96
ENSG00000108091.10	CCDC6	10	61607468	4.65444	0.418593	3.25e-06	0.025928	0.029384	1.63e-07	3.03e-07	34
ENSG00000110801.8	PSMD9	12	122341420	-4.60056	-0.32104	4.21e-06	0.042991	0.067609	1.03e-15	2.62e-15	12
a The Bonnferroni corrected significance threshold for prediction performance p-value is 7.78E-05.
COLOC passed results are those with P_H3<0.5 and P_H4>0.5. For the sake of briefness only COLOC passed results are shown.
var_g: Variance of the gene expression;
pred_perf_r2: Prediction performance r2 i.e. The r2 of transcriptome model's correlation to gene's measured expression
pred_perf_pval: Prediction performance p-value i.e., P-value of the transcriptome model's correlation to gene's measured expression
pred_perf_qval: Prediction performance q-value i.e., q-value of the transcriptome model's correlation to gene's measured expression
n_snps_in_model: The number of SNPs in the model

## Sheet: ST5a
Supplementary Table 5a. SMR results of SBP GWAS using eQTLGen dataset of whole blood eQTLs.										Ref
Gene_ID	Gene_Name	Gene_Type	topSNP	topSNP_chr	topSNP_bp	A1	A2	Freq	b_GWAS	se_GWAS	p_GWAS	b_eQTL	se_eQTL	p_eQTL	b_SMR	se_SMR	p_SMR
ENSG00000231050	RP1-140A9.1	antisense	rs6687065	1	1778469	A	G	0.5	0.3167	0.0302	1.08e-25	-0.2544	0.008	1.3e-223	-1.2448	0.1249	2.21e-23
ENSG00000257595	RP3-473L9.4	lincRNA	rs12423926	12	111781055	G	A	0.21	-0.4996	0.0374	1.23e-40	0.114	0.0081	5.27e-45	-4.3838	0.4524	3.33e-22
ENSG00000118898	PPL	protein_coding	rs12102426	16	4922450	G	T	0.45	-0.3003	0.0303	3.29e-23	-0.2349	0.0079	6.36e-192	1.2786	0.1361	5.64e-21
ENSG00000130177	CDC16	protein_coding	rs9590403	13	114998795	T	C	0.26	0.333	0.0354	5e-21	0.9311	0.007	0	0.3576	0.0381	6.41e-21
ENSG00000011523	CEP68	protein_coding	rs1009358	2	65276452	C	T	0.39	-0.2841	0.0309	4.28e-20	-0.2533	0.008	4.14e-219	1.1215	0.127	1.07e-18
ENSG00000253981	ALG1L13P	pseudogene	rs13270194	8	8378102	C	T	0.48	0.288	0.0303	1.94e-21	0.1535	0.0082	6.66e-78	1.8758	0.2214	2.42e-17
ENSG00000187486	KCNJ11	protein_coding	rs2074310	11	17421886	T	C	0.35	0.3395	0.0316	5.5e-27	0.115	0.0089	4.37e-38	2.9525	0.3576	1.51e-16
ENSG00000141295	SCRN2	protein_coding	rs11079797	17	45912302	T	C	0.16	0.3408	0.0412	1.24e-16	-0.433	0.0096	0	-0.7871	0.0967	4.07e-16
ENSG00000237938	RP11-288I21.1	antisense	rs10927840	1	16045250	G	A	0.24	-0.3444	0.0345	1.87e-23	-0.1205	0.0086	1.86e-44	2.8581	0.3517	4.45e-16
[truncated: 197 more rows]

## Sheet: ST5b
Supplementary Table 5b. SMR results of DBP GWAS using eQTLGen dataset of whole blood eQTLs.										Ref
[truncated: 210 more rows]

## Sheet: ST5c
Supplementary Table 5c. SMR results of PP GWAS using eQTLGen dataset of whole blood eQTLs.										Ref
[truncated: 178 more rows]

[truncated: 17 more sheets: ST6a, ST6b, ST6c, ST7, ST8, ST9a, ST9b, ST9c, ST9d, ST10a, ST10b, ST10c, ST10d, ST11, ST12, ST13, ST14]
